# Supplementary material for: 5,5′′-Dibromo-1,1′′-bis­(prop-2-en-1-yl)-1,1′′,2,2′′-tetra­hydro­dispiro­[indole-3,7′-[6,9]diaza­tricyclo­[7.3.0.02,6]dodecane-8′,3′′-indole]-2,2′′-dione
Source: Acta Crystallogr Sect E Struct Rep Online. 2012 May 5;68(Pt 6):o1638. doi: 10.1107/S1600536812019228 (PMC3379241; doi:10.1107/S1600536812019228)
Supplement: Supplementary file 1 [file e-68-o1638-sup1.cif]

##############################################################################
#                                                                            #
# This CIF contains the data in a paper accepted for publication in          #
# Acta Crystallographica Section E. It conforms to the requirements of       #
# Notes for Authors for Acta Crystallographica Section E, and has been       #
# peer reviewed under the auspices of the IUCr Commission on Journals.       #
#                                                                            #
# Full details of the Crystallographic Information File format               #
# are given in the paper "The Crystallographic Information File (CIF):       #
# a New Standard Archive File for Crystallography" by S. R. Hall, F. H.      #
# Allen and I. D. Brown [Acta Cryst. (1991), A47, 655-685].                  #
#                                                                            #
# The current version of the core CIF dictionary is obtainable from          #
# ftp://ftp.iucr.org/pub/cif_core.dic.                                       #
#                                                                            #
# Software is freely available for graphical display of the structure(s)     #
# in this CIF. For information consult the CIF software page                 #
# http://www.iucr.org/resources/cif/software.                                #
#                                                                            #
# This file may be used for bona fide research purposes within the           #
# scientific community so long as proper attribution is given to the journal # 
# article from which it was obtained.                                        #
#                                                                            #
##############################################################################
data_global
_audit_creation_method     SHELXL-97
_journal_date_recd_electronic     2012-04-28
_journal_date_accepted     2012-04-29
_journal_name_full     'Acta Crystallographica, Section E'
_journal_year     2012
_journal_volume     68
_journal_issue      6
_journal_page_first     o1638
_journal_page_last     o1638
_journal_paper_category     QO
_journal_paper_doi     10.1107/S1600536812019228
_journal_coeditor_code     XU5528
_publ_contact_author
;
     Dr. Seik Weng Ng
     Department of Chemistry
     University of Malaya
     50603 Kuala Lumpur
     Malaysia
;
_publ_contact_author_email     seikweng@um.edu.my
_publ_contact_author_fax     '03 7967 4193'
_publ_contact_author_phone     '03 7967 6778'
_publ_section_title
;\
5,5''-Dibromo-1,1''-bis(prop-2-en-1-yl)-1,1'',2,2''-tetrahydrodispiro[indole-\
3,7'-[6,9]diazatricyclo[7.3.0.0^2,6^]dodecane-8',3''-indole]-2,2''-dione
;
loop_
    _publ_author_name
    _publ_author_address
    'Al Mamari, Khalil'
;
Laboratoire de Chimie Organique H\'et\'erocyclique
P\^ole de Comp\'etences Pharmacochimie
Universit\'e Mohammed V--Agdal
BP 1014 Avenue Ibn Batout
Rabat
Morocco
;
    'Ennajih, Hamid'
;
Laboratoire de Chimie Organique H\'et\'erocyclique
P\^ole de Comp\'etences Pharmacochimie
Universit\'e Mohammed V--Agdal
BP 1014 Avenue Ibn Batout
Rabat
Morocco
;
    'Bouhfid, Rachid'
;
Institute  of  Nanomaterials and Nanotechnology MAScIR
Avenue  de l'Arm\'ee Royale
Rabat
Morocco
;
    'Essassi, El Mokhtar'
;
Laboratoire de Chimie Organique H\'et\'erocyclique
P\^ole de Comp\'etences Pharmacochimie
Universit\'e Mohammed V--Agdal
BP 1014 Avenue Ibn Batout
Rabat
Morocco
;
    'Ng, Seik Weng'
;
     Department of Chemistry
     University of Malaya
     50603 Kuala Lumpur
     Malaysia
     and
     Chemistry Department
     King Abdulaziz University
     PO Box 80203 Jeddah
     Saudi Arabia
;
data_I
_audit_creation_method     SHELXL-97
_chemical_name_systematic
;
5,5''-Dibromo-1,1''-bis(prop-2-en-1-yl)-1,1'',2,2''-tetrahydrodispiro[indole-
3,7'-[6,9]diazatricyclo[7.3.0.0^2,6^]dodecane-8',3''-indole]-2,2''-dione
;
_chemical_name_common     ?
_chemical_formula_moiety     'C30 H30 Br2 N4 O2'
_chemical_formula_sum     'C30 H30 Br2 N4 O2'
_chemical_formula_iupac     'C30 H30 Br2 N4 O2'
_chemical_formula_weight     638.40
_chemical_melting_point     ?
_symmetry_cell_setting     monoclinic
_symmetry_space_group_name_H-M     'P 21/c'
_symmetry_space_group_name_Hall     '-P 2ybc'
loop_
    _symmetry_equiv_pos_as_xyz
    'x, y, z'
    '-x, y+1/2, -z+1/2'
    '-x, -y, -z'
    'x, -y-1/2, z-1/2'
_cell_length_a     14.1658(3)
_cell_length_b     9.7203(2)
_cell_length_c     20.6677(3)
_cell_angle_alpha     90.00
_cell_angle_beta     100.0370(10)
_cell_angle_gamma     90.00
_cell_volume     2802.30(9)
_cell_formula_units_Z     4
_cell_measurement_reflns_used     8234
_cell_measurement_theta_min     2.32
_cell_measurement_theta_max     24.09
_cell_measurement_temperature     293(2)
_exptl_crystal_description     prism
_exptl_crystal_colour     colorless
_exptl_crystal_size_max     0.30
_exptl_crystal_size_mid     0.28
_exptl_crystal_size_min     0.26
_exptl_crystal_density_diffrn     1.513
_exptl_crystal_density_meas     ?
_exptl_crystal_density_method     'not measured'
_exptl_crystal_F_000     1296
_exptl_absorpt_coefficient_mu     2.927
_exptl_absorpt_correction_type     multi-scan
_exptl_absorpt_process_details     '(SADABS; Sheldrick, 1996)'
_exptl_absorpt_correction_T_min     0.4738
_exptl_absorpt_correction_T_max     0.5166
_diffrn_ambient_temperature     293(2)
_diffrn_radiation_type     MoK\a
_diffrn_radiation_wavelength     0.71073
_diffrn_radiation_source     'fine-focus sealed tube'
_diffrn_radiation_monochromator     graphite
_diffrn_measurement_device_type     'Bruker APEX DUO'
_diffrn_measurement_method     '\w scans'
_diffrn_detector_area_resol_mean     ?
_diffrn_reflns_number     31592
_diffrn_reflns_av_R_equivalents     0.0502
_diffrn_reflns_av_sigmaI/netI     0.0503
_diffrn_reflns_theta_min     2.55
_diffrn_reflns_theta_max     27.86
_diffrn_reflns_theta_full     27.86
_diffrn_measured_fraction_theta_max     0.998
_diffrn_measured_fraction_theta_full     0.998
_diffrn_reflns_limit_h_min     -18
_diffrn_reflns_limit_h_max     17
_diffrn_reflns_limit_k_min     -9
_diffrn_reflns_limit_k_max     12
_diffrn_reflns_limit_l_min     -27
_diffrn_reflns_limit_l_max     27
_diffrn_standards_number     0
_diffrn_standards_interval_count     0
_diffrn_standards_interval_time     0
_diffrn_standards_decay_%     0
_reflns_number_total     6671
_reflns_number_gt     4152
_reflns_threshold_expression     I>2\s(I)
_refine_ls_structure_factor_coef     Fsqd
_refine_ls_matrix_type     full
_refine_ls_R_factor_all     0.0856
_refine_ls_R_factor_gt     0.0400
_refine_ls_wR_factor_gt     0.0940
_refine_ls_wR_factor_ref     0.1131
_refine_ls_goodness_of_fit_ref     0.957
_refine_ls_restrained_S_all     0.957
_refine_ls_number_reflns     6671
_refine_ls_number_parameters     343
_refine_ls_number_restraints     0
_refine_ls_hydrogen_treatment     constr
_refine_ls_weighting_scheme     calc
_refine_ls_weighting_details
         'calc w=1/[\s^2^(Fo^2^)+(0.0541P)^2^+1.2207P] where P=(Fo^2^+2Fc^2^)/3'
_atom_sites_solution_hydrogens     geom
_atom_sites_solution_primary     direct
_atom_sites_solution_secondary     difmap
_refine_ls_shift/su_max     0.001
_refine_ls_shift/su_mean     0.001
_refine_diff_density_max     0.539
_refine_diff_density_min     -0.613
_refine_ls_extinction_method     none
_refine_ls_extinction_coef     ?
loop_
    _atom_type_symbol
    _atom_type_description
    _atom_type_scat_dispersion_real
    _atom_type_scat_dispersion_imag
    _atom_type_scat_source
    'C' 'C' 0.0033 0.0016
                         'International Tables Vol C Tables 4.2.6.8 and 6.1.1.4'
    'H' 'H' 0.0000 0.0000
                         'International Tables Vol C Tables 4.2.6.8 and 6.1.1.4'
    'N' 'N' 0.0061 0.0033
                         'International Tables Vol C Tables 4.2.6.8 and 6.1.1.4'
    'O' 'O' 0.0106 0.0060
                         'International Tables Vol C Tables 4.2.6.8 and 6.1.1.4'
    'Br' 'Br' -0.2901 2.4595
                         'International Tables Vol C Tables 4.2.6.8 and 6.1.1.4'
_computing_data_collection     'APEX2 (Bruker, 2010)'
_computing_cell_refinement     'SAINT (Bruker, 2010)'
_computing_data_reduction     'SAINT (Bruker, 2010)'
_computing_structure_solution     'SHELXS97 (Sheldrick, 2008)'
_computing_structure_refinement     'SHELXL97 (Sheldrick, 2008)'
_computing_molecular_graphics     'X-SEED (Barbour, 2001)'
_computing_publication_material     'publCIF (Westrip, 2010)'
loop_
    _atom_site_type_symbol
    _atom_site_label
    _atom_site_fract_x
    _atom_site_fract_y
    _atom_site_fract_z
    _atom_site_U_iso_or_equiv
    _atom_site_adp_type
    _atom_site_calc_flag
    _atom_site_refinement_flags
    _atom_site_occupancy
    _atom_site_symmetry_multiplicity
    _atom_site_disorder_assembly
    _atom_site_disorder_group
    Br Br1 0.58304(2) 0.77248(4) 0.418209(16) 0.06146(13) Uani d . 1 1 . .
    Br Br2 0.21952(4) 0.00640(4) 0.46489(2) 0.09482(18) Uani d . 1 1 . .
    O O1 0.07667(13) 0.4625(2) 0.35513(9) 0.0494(5) Uani d . 1 1 . .
    O O2 0.36870(13) 0.5244(2) 0.22067(9) 0.0453(5) Uani d . 1 1 . .
    C C1 0.29680(18) 0.5642(3) 0.44015(12) 0.0359(6) Uani d . 1 1 . .
    C C2 0.3608(2) 0.5972(3) 0.49586(13) 0.0512(8) Uani d . 1 1 . .
    H H2 0.3468 0.5796 0.5374 0.061 Uiso calc R 1 1 . .
    C C3 0.4470(2) 0.6575(3) 0.48829(14) 0.0504(7) Uani d . 1 1 . .
    H H3 0.4923 0.6797 0.5250 0.061 Uiso calc R 1 1 . .
    C C4 0.46540(18) 0.6846(3) 0.42628(13) 0.0411(6) Uani d . 1 1 . .
    C C5 0.40107(17) 0.6518(3) 0.37021(12) 0.0340(6) Uani d . 1 1 . .
    H H5 0.4145 0.6719 0.3288 0.041 Uiso calc R 1 1 . .
    C C6 0.31608(16) 0.5884(2) 0.37742(11) 0.0301(5) Uani d . 1 1 . .
    C C7 0.23255(17) 0.5410(3) 0.32613(12) 0.0308(5) Uani d . 1 1 . .
    C C8 0.15937(18) 0.4978(3) 0.37166(13) 0.0351(6) Uani d . 1 1 . .
    C C9 0.1613(2) 0.4637(3) 0.49103(14) 0.0476(7) Uani d . 1 1 . .
    H H9A 0.2106 0.4221 0.5236 0.057 Uiso calc R 1 1 . .
    H H9B 0.1142 0.3931 0.4759 0.057 Uiso calc R 1 1 . .
    C C10 0.1140(2) 0.5741(4) 0.52322(14) 0.0525(8) Uani d . 1 1 . .
    H H10 0.0930 0.5513 0.5621 0.063 Uiso calc R 1 1 . .
    C C11 0.0991(3) 0.6987(4) 0.50244(18) 0.0718(10) Uani d . 1 1 . .
    H H11A 0.1188 0.7263 0.4638 0.086 Uiso calc R 1 1 . .
    H H11B 0.0687 0.7610 0.5261 0.086 Uiso calc R 1 1 . .
    C C12 0.1692(2) 0.7781(3) 0.30457(15) 0.0487(7) Uani d . 1 1 . .
    H H12A 0.2250 0.8309 0.3243 0.058 Uiso calc R 1 1 . .
    H H12B 0.1281 0.7640 0.3370 0.058 Uiso calc R 1 1 . .
    C C13 0.1150(3) 0.8498(4) 0.24315(16) 0.0647(9) Uani d . 1 1 . .
    H H13A 0.0556 0.8892 0.2520 0.078 Uiso calc R 1 1 . .
    H H13B 0.1537 0.9229 0.2294 0.078 Uiso calc R 1 1 . .
    C C14 0.0943(2) 0.7407(3) 0.19024(16) 0.0561(8) Uani d . 1 1 . .
    H H14A 0.1349 0.7528 0.1574 0.067 Uiso calc R 1 1 . .
    H H14B 0.0277 0.7438 0.1689 0.067 Uiso calc R 1 1 . .
    C C15 0.11682(18) 0.6059(3) 0.22698(13) 0.0401(6) Uani d . 1 1 . .
    H H15 0.0620 0.5774 0.2468 0.048 Uiso calc R 1 1 . .
    C C16 0.14914(19) 0.4891(3) 0.18941(13) 0.0407(6) Uani d . 1 1 . .
    H H16 0.2029 0.5189 0.1687 0.049 Uiso calc R 1 1 . .
    C C17 0.0744(2) 0.4164(4) 0.13854(15) 0.0578(8) Uani d . 1 1 . .
    H H17A 0.0115 0.4209 0.1509 0.069 Uiso calc R 1 1 . .
    H H17B 0.0712 0.4578 0.0955 0.069 Uiso calc R 1 1 . .
    C C18 0.1094(3) 0.2683(4) 0.13855(19) 0.0803(12) Uani d . 1 1 . .
    H H18A 0.0586 0.2052 0.1446 0.096 Uiso calc R 1 1 . .
    H H18B 0.1298 0.2469 0.0973 0.096 Uiso calc R 1 1 . .
    C C19 0.1929(2) 0.2564(3) 0.19506(16) 0.0566(8) Uani d . 1 1 . .
    H H19A 0.1897 0.1714 0.2192 0.068 Uiso calc R 1 1 . .
    H H19B 0.2537 0.2603 0.1795 0.068 Uiso calc R 1 1 . .
    C C20 0.35499(18) 0.4387(3) 0.26056(13) 0.0356(6) Uani d . 1 1 . .
    C C21 0.26015(17) 0.4105(2) 0.28799(12) 0.0339(6) Uani d . 1 1 . .
    C C22 0.29012(19) 0.2894(3) 0.33298(13) 0.0398(6) Uani d . 1 1 . .
    C C23 0.2387(2) 0.2126(3) 0.37111(15) 0.0494(7) Uani d . 1 1 . .
    H H23 0.1746 0.2315 0.3721 0.059 Uiso calc R 1 1 . .
    C C24 0.2863(3) 0.1059(3) 0.40796(15) 0.0590(9) Uani d . 1 1 . .
    C C25 0.3796(3) 0.0721(3) 0.40497(17) 0.0662(10) Uani d . 1 1 . .
    H H25 0.4086 -0.0010 0.4298 0.079 Uiso calc R 1 1 . .
    C C26 0.4307(2) 0.1456(3) 0.36554(16) 0.0586(8) Uani d . 1 1 . .
    H H26 0.4936 0.1226 0.3627 0.070 Uiso calc R 1 1 . .
    C C27 0.3849(2) 0.2546(3) 0.33049(14) 0.0428(7) Uani d . 1 1 . .
    C C28 0.5159(2) 0.3350(4) 0.26852(15) 0.0544(8) Uani d . 1 1 . .
    H H28A 0.5108 0.3652 0.2233 0.065 Uiso calc R 1 1 . .
    H H28B 0.5363 0.2396 0.2706 0.065 Uiso calc R 1 1 . .
    C C29 0.5904(2) 0.4189(5) 0.31056(19) 0.0817(12) Uani d . 1 1 . .
    H H29 0.5719 0.5061 0.3220 0.098 Uiso calc R 1 1 . .
    C C30 0.6727(3) 0.3861(7) 0.3315(2) 0.133(2) Uani d . 1 1 . .
    H H30A 0.6950 0.3001 0.3215 0.159 Uiso calc R 1 1 . .
    H H30B 0.7135 0.4470 0.3575 0.159 Uiso calc R 1 1 . .
    N N1 0.20466(15) 0.5078(2) 0.43570(11) 0.0387(5) Uani d . 1 1 . .
    N N2 0.19727(14) 0.6467(2) 0.27880(10) 0.0334(5) Uani d . 1 1 . .
    N N3 0.18063(14) 0.3764(2) 0.23592(10) 0.0381(5) Uani d . 1 1 . .
    N N4 0.42146(16) 0.3437(2) 0.28745(11) 0.0430(5) Uani d . 1 1 . .
loop_
    _atom_site_aniso_label
    _atom_site_aniso_U_11
    _atom_site_aniso_U_22
    _atom_site_aniso_U_33
    _atom_site_aniso_U_12
    _atom_site_aniso_U_13
    _atom_site_aniso_U_23
    Br1 0.03869(17) 0.0799(3) 0.0637(2) -0.02284(15) 0.00310(14) -0.00209(17)
    Br2 0.1388(4) 0.0657(3) 0.0792(3) -0.0361(2) 0.0167(3) 0.0224(2)
    O1 0.0349(10) 0.0619(13) 0.0521(12) -0.0160(9) 0.0098(9) -0.0044(10)
    O2 0.0421(11) 0.0487(12) 0.0479(11) -0.0025(9) 0.0156(9) 0.0003(10)
    C1 0.0338(13) 0.0370(15) 0.0373(14) -0.0030(11) 0.0075(11) 0.0020(12)
    C2 0.0512(17) 0.070(2) 0.0319(14) -0.0084(15) 0.0054(13) 0.0032(14)
    C3 0.0422(16) 0.067(2) 0.0381(15) -0.0104(15) -0.0034(12) -0.0031(14)
    C4 0.0318(13) 0.0437(16) 0.0468(16) -0.0067(12) 0.0044(12) -0.0001(13)
    C5 0.0330(13) 0.0355(14) 0.0345(13) -0.0044(11) 0.0087(11) 0.0004(11)
    C6 0.0302(12) 0.0298(13) 0.0301(12) -0.0003(10) 0.0048(10) -0.0022(10)
    C7 0.0290(12) 0.0313(13) 0.0330(13) -0.0028(10) 0.0079(10) -0.0017(11)
    C8 0.0348(14) 0.0328(14) 0.0395(14) -0.0021(11) 0.0113(11) -0.0021(11)
    C9 0.0464(16) 0.0577(19) 0.0410(15) -0.0092(14) 0.0146(13) 0.0076(14)
    C10 0.0531(18) 0.067(2) 0.0412(16) -0.0120(16) 0.0201(14) -0.0020(16)
    C11 0.087(3) 0.069(3) 0.067(2) -0.007(2) 0.037(2) -0.013(2)
    C12 0.0523(17) 0.0370(16) 0.0568(18) 0.0086(13) 0.0093(14) -0.0029(14)
    C13 0.081(2) 0.053(2) 0.062(2) 0.0252(18) 0.0178(18) 0.0126(17)
    C14 0.0487(17) 0.062(2) 0.0545(17) 0.0136(15) 0.0004(14) 0.0120(16)
    C15 0.0307(13) 0.0494(17) 0.0388(14) -0.0001(12) 0.0020(11) 0.0009(13)
    C16 0.0347(14) 0.0507(17) 0.0364(14) -0.0047(12) 0.0057(11) -0.0035(13)
    C17 0.0502(18) 0.080(2) 0.0410(16) -0.0097(17) 0.0022(13) -0.0119(16)
    C18 0.082(3) 0.084(3) 0.070(2) -0.011(2) -0.003(2) -0.039(2)
    C19 0.062(2) 0.0503(19) 0.0578(19) -0.0069(15) 0.0118(16) -0.0219(15)
    C20 0.0343(14) 0.0347(15) 0.0384(14) -0.0005(12) 0.0076(11) -0.0086(12)
    C21 0.0325(13) 0.0300(14) 0.0396(14) -0.0025(11) 0.0071(11) -0.0034(11)
    C22 0.0470(15) 0.0289(14) 0.0437(15) -0.0013(12) 0.0082(12) -0.0053(12)
    C23 0.0611(19) 0.0333(16) 0.0532(17) -0.0076(14) 0.0086(15) -0.0010(14)
    C24 0.088(3) 0.0355(17) 0.0518(18) -0.0125(17) 0.0087(17) 0.0008(14)
    C25 0.098(3) 0.0369(19) 0.058(2) 0.0124(18) -0.002(2) 0.0019(16)
    C26 0.067(2) 0.0466(19) 0.0586(19) 0.0157(16) -0.0003(16) -0.0007(16)
    C27 0.0491(16) 0.0332(15) 0.0447(15) 0.0044(12) 0.0040(13) -0.0086(12)
    C28 0.0423(16) 0.071(2) 0.0512(17) 0.0166(15) 0.0115(14) -0.0123(16)
    C29 0.043(2) 0.123(4) 0.081(3) 0.004(2) 0.0170(18) -0.035(2)
    C30 0.058(3) 0.243(7) 0.099(3) -0.011(4) 0.018(2) -0.057(4)
    N1 0.0345(12) 0.0471(14) 0.0368(12) -0.0066(10) 0.0124(9) 0.0015(10)
    N2 0.0336(11) 0.0312(12) 0.0352(11) 0.0019(9) 0.0049(9) 0.0003(9)
    N3 0.0362(12) 0.0382(13) 0.0394(12) -0.0048(10) 0.0049(10) -0.0095(10)
    N4 0.0379(12) 0.0431(14) 0.0490(13) 0.0069(11) 0.0106(10) -0.0055(11)
loop_
    _geom_bond_atom_site_label_1
    _geom_bond_atom_site_label_2
    _geom_bond_site_symmetry_2
    _geom_bond_distance
    _geom_bond_publ_flag
    Br1 C4 . 1.906(3) ?
    Br2 C24 . 1.898(3) ?
    O1 C8 . 1.212(3) ?
    O2 C20 . 1.211(3) ?
    C1 C2 . 1.374(4) ?
    C1 C6 . 1.391(3) ?
    C1 N1 . 1.404(3) ?
    C2 C3 . 1.388(4) ?
    C2 H2 . 0.9300 ?
    C3 C4 . 1.377(4) ?
    C3 H3 . 0.9300 ?
    C4 C5 . 1.381(3) ?
    C5 C6 . 1.384(3) ?
    C5 H5 . 0.9300 ?
    C6 C7 . 1.516(3) ?
    C7 N2 . 1.446(3) ?
    C7 C8 . 1.574(3) ?
    C7 C21 . 1.578(3) ?
    C8 N1 . 1.370(3) ?
    C9 N1 . 1.454(3) ?
    C9 C10 . 1.482(4) ?
    C9 H9A . 0.9700 ?
    C9 H9B . 0.9700 ?
    C10 C11 . 1.291(5) ?
    C10 H10 . 0.9300 ?
    C11 H11A . 0.9300 ?
    C11 H11B . 0.9300 ?
    C12 N2 . 1.466(3) ?
    C12 C13 . 1.532(4) ?
    C12 H12A . 0.9700 ?
    C12 H12B . 0.9700 ?
    C13 C14 . 1.515(5) ?
    C13 H13A . 0.9700 ?
    C13 H13B . 0.9700 ?
    C14 C15 . 1.520(4) ?
    C14 H14A . 0.9700 ?
    C14 H14B . 0.9700 ?
    C15 N2 . 1.476(3) ?
    C15 C16 . 1.492(4) ?
    C15 H15 . 0.9800 ?
    C16 N3 . 1.474(3) ?
    C16 C17 . 1.528(4) ?
    C16 H16 . 0.9800 ?
    C17 C18 . 1.523(5) ?
    C17 H17A . 0.9700 ?
    C17 H17B . 0.9700 ?
    C18 C19 . 1.515(5) ?
    C18 H18A . 0.9700 ?
    C18 H18B . 0.9700 ?
    C19 N3 . 1.468(3) ?
    C19 H19A . 0.9700 ?
    C19 H19B . 0.9700 ?
    C20 N4 . 1.365(3) ?
    C20 C21 . 1.571(3) ?
    C21 N3 . 1.454(3) ?
    C21 C22 . 1.514(4) ?
    C22 C23 . 1.382(4) ?
    C22 C27 . 1.394(4) ?
    C23 C24 . 1.390(4) ?
    C23 H23 . 0.9300 ?
    C24 C25 . 1.373(5) ?
    C25 C26 . 1.380(5) ?
    C25 H25 . 0.9300 ?
    C26 C27 . 1.380(4) ?
    C26 H26 . 0.9300 ?
    C27 N4 . 1.404(4) ?
    C28 N4 . 1.461(3) ?
    C28 C29 . 1.488(5) ?
    C28 H28A . 0.9700 ?
    C28 H28B . 0.9700 ?
    C29 C30 . 1.214(6) ?
    C29 H29 . 0.9300 ?
    C30 H30A . 0.9300 ?
    C30 H30B . 0.9300 ?
loop_
    _geom_angle_atom_site_label_1
    _geom_angle_atom_site_label_2
    _geom_angle_atom_site_label_3
    _geom_angle_site_symmetry_1
    _geom_angle_site_symmetry_3
    _geom_angle
    _geom_angle_publ_flag
    C2 C1 C6 . . 122.3(2) ?
    C2 C1 N1 . . 128.0(2) ?
    C6 C1 N1 . . 109.7(2) ?
    C1 C2 C3 . . 118.0(3) ?
    C1 C2 H2 . . 121.0 ?
    C3 C2 H2 . . 121.0 ?
    C4 C3 C2 . . 119.9(3) ?
    C4 C3 H3 . . 120.1 ?
    C2 C3 H3 . . 120.1 ?
    C3 C4 C5 . . 122.2(2) ?
    C3 C4 Br1 . . 118.5(2) ?
    C5 C4 Br1 . . 119.3(2) ?
    C4 C5 C6 . . 118.1(2) ?
    C4 C5 H5 . . 120.9 ?
    C6 C5 H5 . . 120.9 ?
    C5 C6 C1 . . 119.5(2) ?
    C5 C6 C7 . . 130.4(2) ?
    C1 C6 C7 . . 110.1(2) ?
    N2 C7 C6 . . 113.1(2) ?
    N2 C7 C8 . . 114.1(2) ?
    C6 C7 C8 . . 100.27(19) ?
    N2 C7 C21 . . 108.64(19) ?
    C6 C7 C21 . . 111.26(19) ?
    C8 C7 C21 . . 109.31(19) ?
    O1 C8 N1 . . 124.0(2) ?
    O1 C8 C7 . . 127.8(2) ?
    N1 C8 C7 . . 108.2(2) ?
    N1 C9 C10 . . 115.2(3) ?
    N1 C9 H9A . . 108.5 ?
    C10 C9 H9A . . 108.5 ?
    N1 C9 H9B . . 108.5 ?
    C10 C9 H9B . . 108.5 ?
    H9A C9 H9B . . 107.5 ?
    C11 C10 C9 . . 126.2(3) ?
    C11 C10 H10 . . 116.9 ?
    C9 C10 H10 . . 116.9 ?
    C10 C11 H11A . . 120.0 ?
    C10 C11 H11B . . 120.0 ?
    H11A C11 H11B . . 120.0 ?
    N2 C12 C13 . . 102.9(2) ?
    N2 C12 H12A . . 111.2 ?
    C13 C12 H12A . . 111.2 ?
    N2 C12 H12B . . 111.2 ?
    C13 C12 H12B . . 111.2 ?
    H12A C12 H12B . . 109.1 ?
    C14 C13 C12 . . 106.6(2) ?
    C14 C13 H13A . . 110.4 ?
    C12 C13 H13A . . 110.4 ?
    C14 C13 H13B . . 110.4 ?
    C12 C13 H13B . . 110.4 ?
    H13A C13 H13B . . 108.6 ?
    C13 C14 C15 . . 104.2(2) ?
    C13 C14 H14A . . 110.9 ?
    C15 C14 H14A . . 110.9 ?
    C13 C14 H14B . . 110.9 ?
    C15 C14 H14B . . 110.9 ?
    H14A C14 H14B . . 108.9 ?
    N2 C15 C16 . . 108.3(2) ?
    N2 C15 C14 . . 101.5(2) ?
    C16 C15 C14 . . 116.9(2) ?
    N2 C15 H15 . . 109.9 ?
    C16 C15 H15 . . 109.9 ?
    C14 C15 H15 . . 109.9 ?
    N3 C16 C15 . . 108.1(2) ?
    N3 C16 C17 . . 101.5(2) ?
    C15 C16 C17 . . 118.1(2) ?
    N3 C16 H16 . . 109.5 ?
    C15 C16 H16 . . 109.5 ?
    C17 C16 H16 . . 109.5 ?
    C18 C17 C16 . . 104.5(3) ?
    C18 C17 H17A . . 110.8 ?
    C16 C17 H17A . . 110.8 ?
    C18 C17 H17B . . 110.8 ?
    C16 C17 H17B . . 110.8 ?
    H17A C17 H17B . . 108.9 ?
    C19 C18 C17 . . 106.4(3) ?
    C19 C18 H18A . . 110.4 ?
    C17 C18 H18A . . 110.4 ?
    C19 C18 H18B . . 110.4 ?
    C17 C18 H18B . . 110.4 ?
    H18A C18 H18B . . 108.6 ?
    N3 C19 C18 . . 103.2(3) ?
    N3 C19 H19A . . 111.1 ?
    C18 C19 H19A . . 111.1 ?
    N3 C19 H19B . . 111.1 ?
    C18 C19 H19B . . 111.1 ?
    H19A C19 H19B . . 109.1 ?
    O2 C20 N4 . . 124.1(2) ?
    O2 C20 C21 . . 127.9(2) ?
    N4 C20 C21 . . 107.9(2) ?
    N3 C21 C22 . . 112.1(2) ?
    N3 C21 C20 . . 111.9(2) ?
    C22 C21 C20 . . 101.0(2) ?
    N3 C21 C7 . . 108.97(19) ?
    C22 C21 C7 . . 112.7(2) ?
    C20 C21 C7 . . 109.99(19) ?
    C23 C22 C27 . . 119.8(3) ?
    C23 C22 C21 . . 130.6(3) ?
    C27 C22 C21 . . 109.5(2) ?
    C22 C23 C24 . . 117.5(3) ?
    C22 C23 H23 . . 121.3 ?
    C24 C23 H23 . . 121.3 ?
    C25 C24 C23 . . 122.2(3) ?
    C25 C24 Br2 . . 119.6(3) ?
    C23 C24 Br2 . . 118.2(3) ?
    C24 C25 C26 . . 120.7(3) ?
    C24 C25 H25 . . 119.6 ?
    C26 C25 H25 . . 119.6 ?
    C25 C26 C27 . . 117.4(3) ?
    C25 C26 H26 . . 121.3 ?
    C27 C26 H26 . . 121.3 ?
    C26 C27 C22 . . 122.4(3) ?
    C26 C27 N4 . . 127.9(3) ?
    C22 C27 N4 . . 109.7(2) ?
    N4 C28 C29 . . 113.7(2) ?
    N4 C28 H28A . . 108.8 ?
    C29 C28 H28A . . 108.8 ?
    N4 C28 H28B . . 108.8 ?
    C29 C28 H28B . . 108.8 ?
    H28A C28 H28B . . 107.7 ?
    C30 C29 C28 . . 127.1(5) ?
    C30 C29 H29 . . 116.4 ?
    C28 C29 H29 . . 116.4 ?
    C29 C30 H30A . . 120.0 ?
    C29 C30 H30B . . 120.0 ?
    H30A C30 H30B . . 120.0 ?
    C8 N1 C1 . . 111.4(2) ?
    C8 N1 C9 . . 123.2(2) ?
    C1 N1 C9 . . 125.4(2) ?
    C7 N2 C12 . . 117.2(2) ?
    C7 N2 C15 . . 115.6(2) ?
    C12 N2 C15 . . 105.9(2) ?
    C21 N3 C19 . . 116.9(2) ?
    C21 N3 C16 . . 114.9(2) ?
    C19 N3 C16 . . 105.5(2) ?
    C20 N4 C27 . . 111.7(2) ?
    C20 N4 C28 . . 122.0(2) ?
    C27 N4 C28 . . 126.2(2) ?
loop_
    _geom_torsion_atom_site_label_1
    _geom_torsion_atom_site_label_2
    _geom_torsion_atom_site_label_3
    _geom_torsion_atom_site_label_4
    _geom_torsion_site_symmetry_1
    _geom_torsion_site_symmetry_2
    _geom_torsion_site_symmetry_3
    _geom_torsion_site_symmetry_4
    _geom_torsion
    _geom_torsion_publ_flag
    C6 C1 C2 C3 . . . . 0.4(4) ?
    N1 C1 C2 C3 . . . . -177.4(3) ?
    C1 C2 C3 C4 . . . . 1.1(5) ?
    C2 C3 C4 C5 . . . . -1.0(5) ?
    C2 C3 C4 Br1 . . . . 178.2(2) ?
    C3 C4 C5 C6 . . . . -0.7(4) ?
    Br1 C4 C5 C6 . . . . -179.82(19) ?
    C4 C5 C6 C1 . . . . 2.2(4) ?
    C4 C5 C6 C7 . . . . 179.8(2) ?
    C2 C1 C6 C5 . . . . -2.1(4) ?
    N1 C1 C6 C5 . . . . 176.1(2) ?
    C2 C1 C6 C7 . . . . 179.8(3) ?
    N1 C1 C6 C7 . . . . -2.0(3) ?
    C5 C6 C7 N2 . . . . -51.2(3) ?
    C1 C6 C7 N2 . . . . 126.6(2) ?
    C5 C6 C7 C8 . . . . -173.1(3) ?
    C1 C6 C7 C8 . . . . 4.7(3) ?
    C5 C6 C7 C21 . . . . 71.4(3) ?
    C1 C6 C7 C21 . . . . -110.8(2) ?
    N2 C7 C8 O1 . . . . 52.2(3) ?
    C6 C7 C8 O1 . . . . 173.4(3) ?
    C21 C7 C8 O1 . . . . -69.6(3) ?
    N2 C7 C8 N1 . . . . -127.2(2) ?
    C6 C7 C8 N1 . . . . -6.0(3) ?
    C21 C7 C8 N1 . . . . 111.0(2) ?
    N1 C9 C10 C11 . . . . 8.1(5) ?
    N2 C12 C13 C14 . . . . 14.0(3) ?
    C12 C13 C14 C15 . . . . 12.4(3) ?
    C13 C14 C15 N2 . . . . -33.9(3) ?
    C13 C14 C15 C16 . . . . -151.5(3) ?
    N2 C15 C16 N3 . . . . 57.9(3) ?
    C14 C15 C16 N3 . . . . 171.7(2) ?
    N2 C15 C16 C17 . . . . 172.4(2) ?
    C14 C15 C16 C17 . . . . -73.9(3) ?
    N3 C16 C17 C18 . . . . -30.9(3) ?
    C15 C16 C17 C18 . . . . -148.9(3) ?
    C16 C17 C18 C19 . . . . 7.9(4) ?
    C17 C18 C19 N3 . . . . 18.3(4) ?
    O2 C20 C21 N3 . . . . 58.6(3) ?
    N4 C20 C21 N3 . . . . -118.6(2) ?
    O2 C20 C21 C22 . . . . 178.0(3) ?
    N4 C20 C21 C22 . . . . 0.8(2) ?
    O2 C20 C21 C7 . . . . -62.7(3) ?
    N4 C20 C21 C7 . . . . 120.1(2) ?
    N2 C7 C21 N3 . . . . -50.1(2) ?
    C6 C7 C21 N3 . . . . -175.23(19) ?
    C8 C7 C21 N3 . . . . 75.0(2) ?
    N2 C7 C21 C22 . . . . -175.15(19) ?
    C6 C7 C21 C22 . . . . 59.7(3) ?
    C8 C7 C21 C22 . . . . -50.1(3) ?
    N2 C7 C21 C20 . . . . 73.0(2) ?
    C6 C7 C21 C20 . . . . -52.2(3) ?
    C8 C7 C21 C20 . . . . -162.0(2) ?
    N3 C21 C22 C23 . . . . -59.0(4) ?
    C20 C21 C22 C23 . . . . -178.3(3) ?
    C7 C21 C22 C23 . . . . 64.4(4) ?
    N3 C21 C22 C27 . . . . 118.6(2) ?
    C20 C21 C22 C27 . . . . -0.7(3) ?
    C7 C21 C22 C27 . . . . -118.0(2) ?
    C27 C22 C23 C24 . . . . 2.7(4) ?
    C21 C22 C23 C24 . . . . -179.9(3) ?
    C22 C23 C24 C25 . . . . -3.0(5) ?
    C22 C23 C24 Br2 . . . . 176.1(2) ?
    C23 C24 C25 C26 . . . . 1.2(5) ?
    Br2 C24 C25 C26 . . . . -178.0(2) ?
    C24 C25 C26 C27 . . . . 1.0(5) ?
    C25 C26 C27 C22 . . . . -1.2(4) ?
    C25 C26 C27 N4 . . . . -179.9(3) ?
    C23 C22 C27 C26 . . . . -0.6(4) ?
    C21 C22 C27 C26 . . . . -178.5(3) ?
    C23 C22 C27 N4 . . . . 178.3(2) ?
    C21 C22 C27 N4 . . . . 0.4(3) ?
    N4 C28 C29 C30 . . . . 138.3(5) ?
    O1 C8 N1 C1 . . . . -174.0(2) ?
    C7 C8 N1 C1 . . . . 5.4(3) ?
    O1 C8 N1 C9 . . . . 6.4(4) ?
    C7 C8 N1 C9 . . . . -174.2(2) ?
    C2 C1 N1 C8 . . . . 175.8(3) ?
    C6 C1 N1 C8 . . . . -2.3(3) ?
    C2 C1 N1 C9 . . . . -4.6(4) ?
    C6 C1 N1 C9 . . . . 177.3(2) ?
    C10 C9 N1 C8 . . . . -96.0(3) ?
    C10 C9 N1 C1 . . . . 84.5(3) ?
    C6 C7 N2 C12 . . . . -54.9(3) ?
    C8 C7 N2 C12 . . . . 58.9(3) ?
    C21 C7 N2 C12 . . . . -178.9(2) ?
    C6 C7 N2 C15 . . . . 179.1(2) ?
    C8 C7 N2 C15 . . . . -67.1(3) ?
    C21 C7 N2 C15 . . . . 55.1(2) ?
    C13 C12 N2 C7 . . . . -167.2(2) ?
    C13 C12 N2 C15 . . . . -36.6(3) ?
    C16 C15 N2 C7 . . . . -60.2(3) ?
    C14 C15 N2 C7 . . . . 176.2(2) ?
    C16 C15 N2 C12 . . . . 168.2(2) ?
    C14 C15 N2 C12 . . . . 44.6(3) ?
    C22 C21 N3 C19 . . . . -54.2(3) ?
    C20 C21 N3 C19 . . . . 58.5(3) ?
    C7 C21 N3 C19 . . . . -179.6(2) ?
    C22 C21 N3 C16 . . . . -178.7(2) ?
    C20 C21 N3 C16 . . . . -66.0(3) ?
    C7 C21 N3 C16 . . . . 55.9(3) ?
    C18 C19 N3 C21 . . . . -168.3(3) ?
    C18 C19 N3 C16 . . . . -39.2(3) ?
    C15 C16 N3 C21 . . . . -60.8(3) ?
    C17 C16 N3 C21 . . . . 174.3(2) ?
    C15 C16 N3 C19 . . . . 169.0(2) ?
    C17 C16 N3 C19 . . . . 44.0(3) ?
    O2 C20 N4 C27 . . . . -178.0(2) ?
    C21 C20 N4 C27 . . . . -0.6(3) ?
    O2 C20 N4 C28 . . . . -1.8(4) ?
    C21 C20 N4 C28 . . . . 175.6(2) ?
    C26 C27 N4 C20 . . . . 179.0(3) ?
    C22 C27 N4 C20 . . . . 0.2(3) ?
    C26 C27 N4 C28 . . . . 3.0(4) ?
    C22 C27 N4 C28 . . . . -175.8(2) ?
    C29 C28 N4 C20 . . . . 91.7(4) ?
    C29 C28 N4 C27 . . . . -92.6(4) ?
