# Supplementary material for: 5,5′′-Dibromo-1,1′′-bis­(prop-2-en-1-yl)-1,1′′,2,2′′-tetra­hydro­dispiro­[indole-3,7′-[6,9]diaza­tricyclo­[7.3.0.02,6]dodecane-8′,3′′-indole]-2,2′′-dione
Source: Acta Crystallogr Sect E Struct Rep Online. 2012 May 5;68(Pt 6):o1638. doi: 10.1107/S1600536812019228 (PMC3379241; doi:10.1107/S1600536812019228)
Supplement: Supplementary file 2 [file e-68-o1638-Isup2.hkl]

# 
# h,k,l, Fc-squared, Fo-squared, sigma(Fo-squared) and status flag 
# 
data_I
_shelx_title '  P21/c' 
_shelx_refln_list_code          4 
_shelx_F_calc_maximum      257.70 
_exptl_crystal_F_000      1296.00 
_reflns_d_resolution_high  0.7604 
 
loop_ 
 _symmetry_equiv_pos_as_xyz 
 'x, y, z' 
 '-x, y+1/2, -z+1/2' 
 '-x, -y, -z' 
 'x, -y-1/2, z-1/2' 
 
_cell_length_a    14.1658 
_cell_length_b     9.7203 
_cell_length_c    20.6677 
_cell_angle_alpha  90.000 
_cell_angle_beta  100.037 
_cell_angle_gamma  90.000 
 
_shelx_F_squared_multiplier     1.000 
 
loop_ 
 _refln_index_h 
 _refln_index_k 
 _refln_index_l 
 _refln_F_squared_calc 
 _refln_F_squared_meas 
 _refln_F_squared_sigma 
 _refln_observed_status 
   2   0   0    20786.73    17761.49    616.11 o 
   3   0   0    29356.48    26960.23    571.85 o 
   4   0   0    19869.42    20258.17    430.11 o 
   5   0   0    22074.93    23319.02    548.05 o 
   6   0   0    22643.11    23880.54    561.88 o 
   7   0   0       34.34       51.98     10.46 o 
   8   0   0     2789.10     2901.31     82.44 o 
   9   0   0      549.26      533.30     26.90 o 
  10   0   0     3821.18     4340.94    120.68 o 
  11   0   0     1344.17     1320.31     46.16 o 
  12   0   0     1713.04     1918.50     61.61 o 
  13   0   0      661.62      709.81     33.68 o 
  14   0   0      453.98      497.91     37.77 o 
  15   0   0       64.67      127.78     43.13 o 
  16   0   0      170.04      187.03     48.17 o 
  17   0   0      537.40      519.78     58.02 o 
  18   0   0      503.91      492.64     83.06 o 
   1   1   0     4898.66     3038.09     96.74 o 
   2   1   0    18537.37    18231.04    242.70 o 
   3   1   0     1180.71     1176.71     18.61 o 
   4   1   0    12066.53    12139.97    169.99 o 
   5   1   0     5005.94     5148.29     87.92 o 
   6   1   0     1964.32     1954.35     37.18 o 
   7   1   0     3178.84     3539.10     70.59 o 
   8   1   0    10564.99    11039.07    220.39 o 
   9   1   0     5930.12     6022.87    123.42 o 
  10   1   0     1587.79     1698.12     41.67 o 
  11   1   0     1956.81     2050.83     48.78 o 
  12   1   0       68.35       85.02     13.17 o 
  13   1   0       71.25       82.95     13.40 o 
  14   1   0      676.75      728.52     30.12 o 
  15   1   0      985.66      988.19     41.60 o 
  16   1   0      433.27      490.85     41.73 o 
  17   1   0      254.93      258.94     33.39 o 
  18   1   0        0.04       42.79     41.35 o 
   0   2   0     1421.28     1402.08     52.65 o 
   1   2   0    18998.28    19670.54    386.13 o 
   2   2   0    47253.24    44891.00    674.95 o 
   3   2   0       23.80       39.07      2.70 o 
   4   2   0     5025.10     4968.40     69.61 o 
   5   2   0        5.58        5.33      4.59 o 
   6   2   0     6789.27     6950.88    105.87 o 
   7   2   0    16945.36    16944.48    291.79 o 
   8   2   0     1375.72     1284.39     38.14 o 
   9   2   0      197.27      213.00     16.47 o 
  10   2   0     2119.16     2169.96     52.82 o 
  11   2   0      471.34      530.85     19.94 o 
  12   2   0     1922.12     2140.48     47.25 o 
  13   2   0     2257.32     2313.87     51.64 o 
  14   2   0       85.36      109.17     23.96 o 
  15   2   0       13.54       30.91     24.94 o 
  16   2   0       93.55      128.06     26.65 o 
  17   2   0      313.92      285.83     34.59 o 
  18   2   0      150.43      172.35     44.66 o 
   1   3   0     6850.79     6967.64    140.76 o 
   2   3   0    20682.54    21509.06    421.31 o 
   3   3   0     3842.68     3787.91     60.43 o 
   4   3   0     2840.14     2732.25     46.09 o 
   5   3   0      206.38      168.40      6.23 o 
   6   3   0       49.87       61.98      6.40 o 
   7   3   0     3083.49     3088.38     58.81 o 
   8   3   0     2268.94     2339.82     42.44 o 
   9   3   0     1929.47     1873.63     42.80 o 
  10   3   0     5497.56     4793.21    103.21 o 
  11   3   0      215.18      177.90     15.81 o 
  12   3   0      237.46      201.11     22.28 o 
  13   3   0      127.37      154.10     25.95 o 
  14   3   0      766.77      782.57     57.79 o 
  15   3   0      106.35      111.17     26.92 o 
  16   3   0      533.15      613.56     41.48 o 
  17   3   0       53.45       54.07     48.16 o 
   0   4   0    27160.13    24353.96   2851.31 o 
   1   4   0      701.37      737.15     27.93 o 
   2   4   0     5412.40     5325.39    118.78 o 
   3   4   0     3498.90     3284.66     59.07 o 
   4   4   0       57.00       84.94      5.47 o 
   5   4   0    12316.42    12498.45    213.09 o 
   6   4   0     4070.97     4020.80     82.72 o 
   7   4   0      407.60      462.03     16.11 o 
   8   4   0        2.95       -2.71      9.93 o 
   9   4   0        6.48        1.11     10.33 o 
  10   4   0      252.27      215.78     17.30 o 
  11   4   0     1453.92     1268.48     55.05 o 
  12   4   0      480.34      423.12     32.28 o 
  13   4   0       92.73       77.01     28.69 o 
  14   4   0      412.83      441.02     36.75 o 
  15   4   0       38.00       68.22     34.22 o 
  16   4   0      446.62      551.99     41.70 o 
  17   4   0       51.67       81.71     64.34 o 
   1   5   0     3567.28     3804.38     85.55 o 
   2   5   0      336.33      334.29     16.70 o 
   3   5   0     3899.31     3737.60     71.98 o 
   4   5   0     3272.52     3318.33     56.95 o 
   5   5   0       66.69       46.99      6.90 o 
   6   5   0      988.96     1008.34     24.93 o 
   7   5   0      197.66      187.49     12.93 o 
   8   5   0      187.13      167.64     16.31 o 
   9   5   0      957.23      945.68     63.44 o 
  10   5   0        7.14       12.18     18.37 o 
  11   5   0       46.60       50.19     24.72 o 
  12   5   0      100.65       88.89     34.04 o 
  13   5   0      192.63      164.30     31.79 o 
  14   5   0      742.90      756.23     43.58 o 
  15   5   0      267.76      300.59     42.34 o 
  16   5   0       25.33       45.82     40.07 o 
   0   6   0       48.80       37.17      9.35 o 
   1   6   0      268.21      267.61     10.71 o 
   2   6   0     1197.42     1118.86     36.36 o 
   3   6   0     6149.95     6090.93    143.62 o 
   4   6   0     4774.65     4783.86     86.47 o 
   5   6   0     1103.46     1143.92     24.82 o 
   6   6   0      333.33      321.42     13.98 o 
   7   6   0     1481.47     1425.26     36.02 o 
   8   6   0       27.53       27.63     14.64 o 
   9   6   0      734.97      678.10     27.08 o 
  10   6   0      520.72      550.34     30.93 o 
  11   6   0       12.02       54.23     29.55 o 
  12   6   0      380.23      383.50     38.98 o 
  13   6   0      187.04      290.04     84.49 o 
  14   6   0      111.42      144.56     38.87 o 
  15   6   0        6.69       12.38     39.59 o 
  16   6   0        8.18       11.19     43.53 o 
   1   7   0      359.30      365.48     13.70 o 
   2   7   0     1942.98     1971.68     51.95 o 
   3   7   0       48.90       55.88     11.34 o 
   4   7   0      401.22      380.27     19.00 o 
   5   7   0      526.83      491.54     17.48 o 
   6   7   0       37.27       26.07     10.90 o 
   7   7   0      773.83      776.48     30.57 o 
   8   7   0      377.46      366.30     26.16 o 
   9   7   0        1.84       20.86     24.51 o 
  10   7   0       15.15       20.12     30.30 o 
  11   7   0      121.88      103.72     32.11 o 
  12   7   0       83.40       85.33     39.22 o 
  13   7   0      200.65      335.99     89.28 o 
  14   7   0      125.70      225.46     43.23 o 
  15   7   0        1.86       44.24     49.06 o 
   0   8   0     2978.02     3130.49     90.61 o 
   1   8   0      120.02      144.81     12.06 o 
   2   8   0     1200.47     1281.07     37.57 o 
   3   8   0     1238.67     1190.31     43.90 o 
   4   8   0        6.37       -8.34     17.49 o 
   5   8   0     2687.75     2446.87     75.90 o 
   6   8   0      156.32      138.08     22.24 o 
   7   8   0       36.27       30.94     22.33 o 
   8   8   0        0.51        3.16     17.32 o 
   9   8   0        4.19       40.31     27.00 o 
  10   8   0      242.19      293.20     33.61 o 
  11   8   0      262.39      307.68     37.36 o 
  12   8   0       15.06       35.80     44.18 o 
  13   8   0       10.80       36.05     40.05 o 
  14   8   0        5.36       28.89     42.29 o 
   1   9   0       70.91       44.03     14.05 o 
   2   9   0       28.49       17.21     17.04 o 
   3   9   0      278.02      259.88     46.31 o 
   4   9   0      264.57      300.91     61.47 o 
   5   9   0      128.14       84.76     39.34 o 
   6   9   0       24.75        4.16     55.71 o 
   7   9   0      137.20      139.00     39.33 o 
   8   9   0       45.62       57.29     27.09 o 
   9   9   0      365.72      410.17     41.32 o 
  10   9   0        6.69       48.35     32.39 o 
  11   9   0       34.44       36.00     34.01 o 
  12   9   0       63.06       93.40     42.52 o 
  13   9   0       39.75       48.25     48.34 o 
   0  10   0       81.77      146.84     40.92 o 
   1  10   0      148.90      146.76     28.05 o 
   2  10   0      707.16      815.57     47.39 o 
   3  10   0       42.51       30.96     24.91 o 
   4  10   0      606.14      668.09     37.97 o 
   5  10   0       99.71       53.89     28.21 o 
   6  10   0        5.14      -27.22     27.22 o 
   7  10   0        1.69      -26.97     26.97 o 
   8  10   0        2.81       -7.07     29.21 o 
   9  10   0       67.13       87.01     31.69 o 
  10  10   0      129.25      153.66     77.39 o 
  11  10   0        0.07       37.85     77.86 o 
   1  11   0       85.11       94.94     32.08 o 
   2  11   0      213.71      248.29     34.61 o 
   3  11   0      163.82      176.04     30.95 o 
   4  11   0        8.39      -16.16     32.53 o 
   5  11   0       47.12       20.66     39.32 o 
   6  11   0      113.03       62.54     34.36 o 
   7  11   0      136.16      102.69     31.88 o 
   8  11   0        3.11      -60.78     60.78 o 
   9  11   0       95.94      131.55     41.47 o 
   0  12   0      198.05      148.55     51.42 o 
   1  12   0       16.77       28.84     36.41 o 
   2  12   0       11.66       63.23     37.35 o 
   3  12   0        0.16       24.03     38.77 o 
   4  12   0        5.91       19.71     37.61 o 
   5  12   0       30.56       15.40     35.85 o 
   6  12   0        8.45      -23.15     37.33 o 
 -18   1   1        0.67        9.27     40.41 o 
 -17   1   1       62.50       53.46     30.86 o 
 -16   1   1        2.24        2.37     28.47 o 
 -15   1   1        1.93       25.24     22.76 o 
 -14   1   1      271.93      338.23     30.29 o 
 -13   1   1      197.53      227.27     14.79 o 
 -12   1   1       24.08       41.91     12.60 o 
 -11   1   1      968.30     1107.96     29.99 o 
 -10   1   1      429.81      435.19     18.27 o 
  -9   1   1      278.44      282.62     14.60 o 
  -8   1   1      204.01      230.47     12.79 o 
  -7   1   1     1120.97      995.66     23.90 o 
  -6   1   1      724.56      663.98     16.38 o 
  -5   1   1     3537.85     3664.80     58.99 o 
  -4   1   1     7561.42     7644.27    108.97 o 
  -3   1   1       93.14       86.81      3.44 o 
  -2   1   1      287.90      266.39      4.79 o 
  -1   1   1    15729.30    10751.25    400.20 o 
   1   1   1    13766.34     9855.18    583.38 o 
   2   1   1     9968.62    10480.26    158.00 o 
   3   1   1     4064.57     4273.56     60.50 o 
   4   1   1     5269.74     5304.90     75.13 o 
   5   1   1    10763.97    10448.97    175.76 o 
   6   1   1     4716.39     4666.25     80.58 o 
   7   1   1     1245.07     1293.82     42.76 o 
   8   1   1      115.74      145.37     13.26 o 
   9   1   1      568.30      586.37     28.86 o 
  10   1   1      397.65      391.93     17.26 o 
  11   1   1        2.37        0.78     11.17 o 
  12   1   1       43.24       45.88     13.17 o 
  13   1   1        0.15       19.61     19.46 o 
  14   1   1       12.82       11.92     23.26 o 
  15   1   1       30.26       45.79     25.51 o 
  16   1   1       13.29       52.46     32.48 o 
  17   1   1       68.63       14.43     34.03 o 
  18   1   1        0.26       25.74     40.48 o 
 -18   2   1       18.12       72.98     52.24 o 
 -17   2   1        4.90        5.38     31.21 o 
 -16   2   1       22.27       14.16     26.09 o 
 -15   2   1       32.68       56.79     24.88 o 
 -14   2   1      130.76      142.09     24.14 o 
 -13   2   1      115.70      140.30     17.61 o 
 -12   2   1      662.07      675.49     28.74 o 
 -11   2   1        0.19       -3.20     12.49 o 
 -10   2   1      747.89      639.98     19.71 o 
  -9   2   1      186.57      134.63     11.70 o 
  -8   2   1       34.86        8.01      8.76 o 
  -7   2   1       92.46       78.81      7.73 o 
  -6   2   1      117.07      118.57      6.74 o 
  -5   2   1     1604.34     1599.24     25.37 o 
  -4   2   1       87.21       99.42      3.78 o 
  -3   2   1     7412.59     7394.73    106.12 o 
  -2   2   1    13253.85    13163.56    235.80 o 
  -1   2   1    15755.28    15592.62    317.13 o 
   0   2   1     4773.98     4451.82    108.87 o 
   1   2   1    16657.02    17512.62    298.23 o 
   2   2   1     2430.58     2298.98     32.66 o 
   3   2   1     3493.12     3327.65     48.98 o 
   4   2   1     1733.39     2002.90     33.08 o 
   5   2   1      105.20      119.33      5.56 o 
   6   2   1      764.90      730.59     16.27 o 
   7   2   1      312.52      333.94     13.70 o 
   8   2   1      251.62      233.57     13.32 o 
   9   2   1     1393.85     1353.40     34.60 o 
  10   2   1       87.95      115.33     13.01 o 
  11   2   1       51.74       55.03     15.84 o 
  12   2   1     1225.20     1268.55     55.20 o 
  13   2   1      271.88      293.16     24.15 o 
  14   2   1       36.30       41.49     24.77 o 
  15   2   1        0.49       17.61     24.64 o 
  16   2   1       75.60       77.45     27.16 o 
  17   2   1       60.57       64.25     41.97 o 
 -17   3   1       22.18       24.93     35.63 o 
 -16   3   1        4.46       63.25     32.75 o 
 -15   3   1      153.08      182.83     31.84 o 
 -14   3   1        7.89       24.05     27.74 o 
 -13   3   1      149.83      179.89     20.02 o 
 -12   3   1     1876.46     1930.36     59.25 o 
 -11   3   1       37.45       18.55     20.48 o 
 -10   3   1      377.96      305.43     17.62 o 
  -9   3   1     4757.99     4544.91     98.81 o 
  -8   3   1       88.45       77.29      9.27 o 
  -7   3   1     3030.37     3018.37     51.82 o 
  -6   3   1       11.66        7.83      5.61 o 
  -5   3   1      429.94      432.21     10.86 o 
  -4   3   1    11177.50    10666.03    159.13 o 
  -3   3   1      295.57      292.82      8.31 o 
  -2   3   1      228.46      161.74      6.46 o 
  -1   3   1        9.63       22.47      4.01 o 
   0   3   1     3695.50     3805.01    114.19 o 
   1   3   1      335.10      386.52     10.32 o 
   2   3   1     8005.36     7727.19    126.16 o 
   3   3   1      321.49      285.32      7.37 o 
   4   3   1       11.08        6.86      3.54 o 
   5   3   1     3111.61     2963.26     51.20 o 
   6   3   1        8.65       -0.43      6.16 o 
   7   3   1     3966.40     3776.32     67.56 o 
   8   3   1     2044.16     1831.83     34.93 o 
   9   3   1      521.48      415.10     17.62 o 
  10   3   1      620.80      527.98     26.88 o 
  11   3   1       90.52       74.25     17.83 o 
  12   3   1      121.98       86.33     18.52 o 
  13   3   1      421.01      406.61     40.68 o 
  14   3   1      902.12      899.01     36.38 o 
  15   3   1       72.34       97.42     26.59 o 
  16   3   1       27.62       42.47     27.83 o 
  17   3   1        0.43       22.24     35.11 o 
 -17   4   1        2.93       13.13     36.30 o 
 -16   4   1      107.28      106.04     67.91 o 
 -15   4   1      651.00      682.03     40.72 o 
 -14   4   1      125.45       90.39     29.99 o 
 -13   4   1      401.34      400.57     32.30 o 
 -12   4   1      162.57      118.73     24.12 o 
 -11   4   1      253.47      238.73     23.34 o 
 -10   4   1       12.93       -9.97     14.15 o 
  -9   4   1      102.27       84.63     12.34 o 
  -8   4   1      236.52      268.60     13.17 o 
  -7   4   1     1678.33     1742.96     34.53 o 
  -6   4   1      850.64      960.68     24.54 o 
  -5   4   1     2026.65     1877.15     31.35 o 
  -4   4   1     2379.37     2310.91     36.76 o 
  -3   4   1     4514.85     4565.46     97.14 o 
  -2   4   1      142.67      115.53      8.49 o 
  -1   4   1      517.65      451.61     15.81 o 
   0   4   1      729.60      767.11     20.81 o 
   1   4   1     2698.11     3082.28     67.98 o 
   2   4   1      408.90      401.61     10.49 o 
   3   4   1     3384.57     3506.71     56.92 o 
   4   4   1     3908.64     3909.72     68.22 o 
   5   4   1     2539.68     2650.02     47.85 o 
   6   4   1      459.77      462.60     15.64 o 
   7   4   1      200.42      203.96     13.79 o 
   8   4   1       20.59        1.88      9.56 o 
   9   4   1        3.62      -12.15     12.15 o 
  10   4   1     1091.39      973.12     38.49 o 
  11   4   1     2236.97     2035.71     82.96 o 
  12   4   1       46.38        1.87     25.32 o 
  13   4   1        0.82        0.44     27.55 o 
  14   4   1        0.07       33.03     30.75 o 
  15   4   1       56.56      116.35     36.55 o 
  16   4   1        3.75       53.34     34.64 o 
  17   4   1      114.94      202.22     52.40 o 
 -16   5   1        1.69       34.34     39.27 o 
 -15   5   1       28.55       39.35     43.50 o 
 -14   5   1      145.25      147.62     32.32 o 
 -13   5   1      648.97      533.66     36.97 o 
 -12   5   1      147.01      107.54     27.84 o 
 -11   5   1     1190.66     1209.00     74.62 o 
 -10   5   1       82.90       63.10     18.79 o 
  -9   5   1      584.97      553.13     24.14 o 
  -8   5   1      449.96      452.71     20.53 o 
  -7   5   1       81.00       44.51     11.10 o 
  -6   5   1     2716.97     2667.77     52.94 o 
  -5   5   1     3441.34     3323.71     54.50 o 
  -4   5   1       12.79       -6.70      6.70 o 
  -3   5   1     1661.16     1641.11     37.59 o 
  -2   5   1     9238.75     9522.12    210.94 o 
  -1   5   1      614.36      642.93     21.43 o 
   0   5   1     7461.63     7313.81    167.41 o 
   1   5   1      731.91      692.74     17.52 o 
   2   5   1       58.24       30.53      6.20 o 
   3   5   1     4269.16     4136.50     74.28 o 
   4   5   1     1064.24     1131.11     22.52 o 
   5   5   1     3441.75     3367.68     59.92 o 
   6   5   1     1091.40     1058.83     26.11 o 
   7   5   1        0.65       -9.62     10.47 o 
   8   5   1      980.14      888.44     65.13 o 
   9   5   1     2292.23     2374.41     71.53 o 
  10   5   1       11.34       25.42     21.20 o 
  11   5   1      375.84      395.88     30.43 o 
  12   5   1      364.10      288.73     30.39 o 
  13   5   1       59.72       13.58     30.21 o 
  14   5   1      111.09      127.35     37.27 o 
  15   5   1      790.19      745.46     52.47 o 
  16   5   1       47.42       41.92     41.76 o 
 -16   6   1       74.87       67.25     43.49 o 
 -15   6   1       49.97       97.26     39.81 o 
 -14   6   1      452.06      417.51     43.85 o 
 -13   6   1      120.18      167.38     35.61 o 
 -12   6   1       12.71       31.62     32.50 o 
 -11   6   1       18.99        5.26     25.18 o 
 -10   6   1      446.04      484.21     29.78 o 
  -9   6   1      411.64      407.60     21.76 o 
  -8   6   1      275.65      245.02     17.12 o 
  -7   6   1     1048.05     1076.10     29.40 o 
  -6   6   1      324.95      334.63     12.69 o 
  -5   6   1      673.54      611.72     23.80 o 
  -4   6   1      649.97      633.46     20.37 o 
  -3   6   1      312.59      282.25     15.22 o 
  -2   6   1      533.99      497.95     29.72 o 
  -1   6   1     1095.30     1096.53     44.24 o 
   0   6   1      608.96      612.18     31.66 o 
   1   6   1      330.57      354.05     17.20 o 
   2   6   1       76.71      100.86      8.68 o 
   3   6   1      461.64      428.08     15.88 o 
   4   6   1     3877.83     4078.63     71.18 o 
   5   6   1      364.76      384.45     13.29 o 
   6   6   1      135.62      116.71     12.51 o 
   7   6   1      284.66      237.97     14.49 o 
   8   6   1      349.12      375.12     19.71 o 
   9   6   1      714.09      743.98     28.97 o 
  10   6   1     1557.27     1699.66     58.46 o 
  11   6   1       46.76       29.10     39.20 o 
  12   6   1      260.44      303.07     37.42 o 
  13   6   1      201.89      249.17     39.54 o 
  14   6   1        1.92       -4.93     38.55 o 
  15   6   1       69.55      101.03     68.94 o 
  16   6   1      194.28      224.77     54.77 o 
 -15   7   1       58.85       81.86     43.03 o 
 -14   7   1       19.06       42.22     39.48 o 
 -13   7   1      300.73      284.47     41.89 o 
 -12   7   1      628.83      587.01     49.75 o 
 -11   7   1       42.70       44.03     30.95 o 
 -10   7   1      135.97      141.50     28.19 o 
  -9   7   1      331.86      329.03     28.65 o 
  -8   7   1      797.63      785.90     32.15 o 
  -7   7   1      424.81      390.56     20.62 o 
  -6   7   1     1017.45      900.94     23.07 o 
  -5   7   1     2329.58     2181.09     48.99 o 
  -4   7   1      212.89      188.67     16.09 o 
  -3   7   1       81.13       83.12      9.72 o 
  -2   7   1     1102.84      984.79     26.59 o 
  -1   7   1      526.56      504.46     17.65 o 
   0   7   1      115.05      104.68     13.53 o 
   1   7   1     1207.99     1264.39     47.74 o 
   2   7   1     5443.15     5348.83    129.49 o 
   3   7   1       41.02       33.47     12.24 o 
   4   7   1     3155.67     3208.81     64.13 o 
   5   7   1       52.01       34.73     10.72 o 
   6   7   1       91.67       88.75     12.52 o 
   7   7   1     1793.78     1787.83     53.34 o 
   8   7   1      100.34      111.81     19.49 o 
   9   7   1       35.56       32.12     25.98 o 
  10   7   1      199.16      236.94     30.90 o 
  11   7   1        0.90       40.45     31.96 o 
  12   7   1      251.64      279.82     49.86 o 
  13   7   1      172.30      211.20     40.87 o 
  14   7   1       85.02      137.38     47.38 o 
  15   7   1       30.34       70.18     49.59 o 
 -14   8   1       23.85       93.01     65.83 o 
 -13   8   1      217.61      247.76     41.55 o 
 -12   8   1        5.54       -5.01     37.74 o 
 -11   8   1      446.49      491.02     40.29 o 
 -10   8   1       58.49       75.07     38.42 o 
  -9   8   1        4.98        0.53     25.47 o 
  -8   8   1      538.10      561.18     35.07 o 
  -7   8   1      455.18      440.85     29.03 o 
  -6   8   1       16.13       -7.49     21.73 o 
  -5   8   1      617.88      570.20     23.37 o 
  -4   8   1       97.47       88.02     11.65 o 
  -3   8   1      996.44     1003.90     31.36 o 
  -2   8   1      165.25      151.63     12.93 o 
  -1   8   1      618.41      695.60     20.01 o 
   0   8   1      559.19      591.54     18.53 o 
   1   8   1       43.61       30.59     11.03 o 
   2   8   1     1089.36     1006.86     31.81 o 
   3   8   1      616.45      584.38     42.01 o 
   4   8   1       62.21       34.80     13.17 o 
   5   8   1     1408.44     1418.43     45.12 o 
   6   8   1      394.97      383.72     26.78 o 
   7   8   1       90.43       87.52     23.64 o 
   8   8   1       51.27       57.45     20.69 o 
   9   8   1      222.23      269.41     29.98 o 
  10   8   1      205.34      243.63     39.67 o 
  11   8   1      207.81      223.76     42.35 o 
  12   8   1       14.19       81.95     37.34 o 
  13   8   1        3.52       65.17     40.56 o 
  14   8   1        0.91       63.81     44.59 o 
 -13   9   1        1.07       54.95     55.71 o 
 -12   9   1      147.06      263.77     58.25 o 
 -11   9   1      176.12      233.87     38.30 o 
 -10   9   1       43.94       84.80     31.15 o 
  -9   9   1       39.99       63.01     32.40 o 
  -8   9   1       32.43        4.01     39.52 o 
  -7   9   1       29.31      -14.24     39.06 o 
  -6   9   1     1845.06     1783.32     67.44 o 
  -5   9   1      198.41      233.99     23.49 o 
  -4   9   1       81.91       59.14     20.62 o 
  -3   9   1       10.00       -2.92     19.56 o 
  -2   9   1       92.52      172.83     67.20 o 
  -1   9   1      114.53      146.90     14.63 o 
   0   9   1     2608.36     2830.64     70.94 o 
   1   9   1      154.40      137.54     15.15 o 
   2   9   1      237.92      234.01     22.31 o 
   3   9   1     1003.12     1055.84    120.48 o 
   4   9   1      229.11      224.92     27.72 o 
   5   9   1      561.53      596.60     35.45 o 
   6   9   1      215.52      231.90     32.03 o 
   7   9   1       40.52       66.83     32.49 o 
   8   9   1      238.00      281.94     31.16 o 
   9   9   1      274.68      331.11     34.49 o 
  10   9   1       31.49        6.21     32.81 o 
  11   9   1      199.04      260.99     37.91 o 
  12   9   1       23.53       51.99     39.40 o 
 -11  10   1        0.72      -12.82     66.63 o 
 -10  10   1       93.29      167.73     42.33 o 
  -9  10   1       49.75       29.64     30.73 o 
  -8  10   1      219.67      170.12     30.80 o 
  -7  10   1      291.06      280.68     31.16 o 
  -6  10   1       63.59       35.50     24.48 o 
  -5  10   1       23.86       -2.97     38.54 o 
  -4  10   1      266.33      289.36     27.27 o 
  -3  10   1       13.14        2.22     23.35 o 
  -2  10   1        5.48        8.70     26.45 o 
  -1  10   1       65.95       39.56     49.21 o 
   0  10   1       37.23       67.47     27.19 o 
   1  10   1       26.39        4.13     29.57 o 
   2  10   1        5.00       -4.21     47.67 o 
   3  10   1       31.44        4.07     30.06 o 
   4  10   1      820.48      807.99     49.89 o 
   5  10   1      110.15       90.53     37.55 o 
   6  10   1      234.63      214.17     30.03 o 
   7  10   1      118.89      150.54     30.46 o 
   8  10   1       99.46       90.28     30.21 o 
   9  10   1      361.88      398.92     45.49 o 
  10  10   1      253.92      305.77     44.87 o 
  11  10   1       39.09       85.46     46.08 o 
  -9  11   1      146.49      122.29     44.96 o 
  -8  11   1       91.88      -18.46     36.35 o 
  -7  11   1       49.78       17.63     34.73 o 
  -6  11   1      147.53      124.80     32.52 o 
  -5  11   1       37.04       25.72     46.81 o 
  -4  11   1      276.16      313.96     31.53 o 
  -3  11   1        9.26       -6.28     27.34 o 
  -2  11   1       57.71      106.43     31.41 o 
  -1  11   1       23.40       33.46     35.03 o 
   0  11   1        4.09      -12.73     63.71 o 
   1  11   1      186.24      243.13     35.21 o 
   2  11   1      387.83      495.90     42.29 o 
   3  11   1        3.80      -29.50     29.50 o 
   4  11   1       47.60        5.99     38.40 o 
   5  11   1       25.84       -6.11     46.84 o 
   6  11   1       73.82       50.04     32.33 o 
   7  11   1      210.91      213.18     67.79 o 
   8  11   1       12.78        6.08     33.66 o 
   9  11   1       68.62       46.02     35.57 o 
  -6  12   1       13.99      -34.91     34.91 o 
  -5  12   1       11.86       -1.66     34.85 o 
  -4  12   1       42.92       75.31     37.07 o 
  -3  12   1       49.39       65.61     36.76 o 
  -2  12   1      104.72      169.38     74.38 o 
  -1  12   1       12.62       18.22     39.49 o 
   0  12   1       48.78       56.37     35.95 o 
   1  12   1       14.58       19.58     36.90 o 
   2  12   1       40.93       78.67     38.83 o 
   3  12   1      101.22      196.72     56.17 o 
   4  12   1       55.92       86.96     40.59 o 
   5  12   1        5.83       -7.79     37.96 o 
   6  12   1        2.70        0.29     54.67 o 
 -18   0   2       36.75      129.17     52.78 o 
 -17   0   2      246.95      347.79     57.06 o 
 -16   0   2     1045.54     1140.58     60.50 o 
 -15   0   2      372.21      393.15     36.71 o 
 -14   0   2      588.80      667.47     35.51 o 
 -13   0   2      603.08      632.04     27.90 o 
 -12   0   2      444.55      482.84     26.80 o 
 -11   0   2     3878.87     3760.87    106.61 o 
 -10   0   2     3563.48     3683.36    103.86 o 
  -9   0   2       76.79      134.52     15.80 o 
  -8   0   2      385.00      270.41     32.39 o 
  -7   0   2      635.55      644.52     55.01 o 
  -6   0   2    11718.27    10477.01    365.97 o 
  -5   0   2      758.59      669.92     28.88 o 
  -4   0   2     5186.39     5080.05    110.24 o 
  -3   0   2    34446.29    35529.55    676.33 o 
  -2   0   2      766.96      876.88     16.21 o 
   1   0   2     9438.91     8317.21    364.82 o 
   2   0   2      777.00      745.77     17.53 o 
   3   0   2    43742.18    46110.92   1054.12 o 
   4   0   2     4070.43     4536.42     98.24 o 
   5   0   2     6031.67     6159.85    134.38 o 
   6   0   2     1490.00     1353.96     37.62 o 
   7   0   2     2207.80     2209.10     58.59 o 
   8   0   2     5073.30     5105.40    139.38 o 
   9   0   2     6920.54     6837.09    184.81 o 
  10   0   2     1095.83     1133.96     40.62 o 
  11   0   2       61.66       73.76     15.27 o 
  12   0   2      422.76      439.83     24.67 o 
  13   0   2      303.64      298.37     32.49 o 
  14   0   2     2414.11     2303.84     87.21 o 
  15   0   2      546.81      567.81     54.20 o 
  16   0   2       21.17      -11.66     62.31 o 
  17   0   2       23.08       -4.02     48.49 o 
  18   0   2        1.93       49.14     69.92 o 
 -18   1   2      147.57      195.29     36.97 o 
 -17   1   2      174.36      167.75     31.82 o 
 -16   1   2        0.49      -10.20     28.91 o 
 -15   1   2      103.32      146.02     22.07 o 
 -14   1   2      679.73      756.49     23.78 o 
 -13   1   2     1698.19     1772.17     37.43 o 
 -12   1   2     2011.83     2174.82     47.82 o 
 -11   1   2     1098.24     1189.70     31.49 o 
 -10   1   2       64.47       64.76     12.56 o 
  -9   1   2     1192.56     1213.46     44.50 o 
  -8   1   2     5453.05     5335.88    145.74 o 
  -7   1   2     5015.93     4934.30     93.83 o 
  -6   1   2     2581.49     2564.48     40.93 o 
  -5   1   2     7117.10     7205.81    108.03 o 
  -4   1   2       21.23        7.34      3.30 o 
  -3   1   2    10121.18     9838.64    129.00 o 
  -2   1   2     3053.95     2932.62     41.05 o 
  -1   1   2     3010.39     2716.04     74.87 o 
   0   1   2     5354.06     3916.40    111.90 o 
   1   1   2     1283.08     1254.65     26.52 o 
   2   1   2     4685.91     4463.71     65.50 o 
   3   1   2       90.37      112.32      5.65 o 
   4   1   2     8098.42     8375.21    127.62 o 
   5   1   2     6944.40     6818.41    114.95 o 
   6   1   2     1682.48     1503.93     29.05 o 
   7   1   2      833.67      751.71     19.93 o 
   8   1   2      359.28      412.59     15.84 o 
   9   1   2      806.72      811.98     46.78 o 
  10   1   2     3169.25     3260.02     66.06 o 
  11   1   2     1483.70     1460.90     43.51 o 
  12   1   2      529.27      545.17     21.80 o 
  13   1   2       68.62       79.65     20.58 o 
  14   1   2      153.66      119.24     24.89 o 
  15   1   2      531.35      526.58     32.95 o 
  16   1   2      443.54      484.54     37.68 o 
  17   1   2      412.09      400.15     40.23 o 
  18   1   2      324.59      352.81     81.27 o 
 -18   2   2      185.87      305.86    104.88 o 
 -17   2   2      362.81      388.22     40.51 o 
 -16   2   2      370.19      430.35     49.31 o 
 -15   2   2      834.40      877.56     41.78 o 
 -14   2   2      156.69      157.36     18.68 o 
 -13   2   2        5.97       13.28     16.48 o 
 -12   2   2      767.06      755.65     24.35 o 
 -11   2   2      592.72      525.86     23.83 o 
 -10   2   2      607.01      490.46     21.01 o 
  -9   2   2     7908.85     7696.15    132.76 o 
  -8   2   2      248.49      207.06     10.18 o 
  -7   2   2     1084.08     1142.15     22.74 o 
  -6   2   2       89.85       91.93      7.12 o 
  -5   2   2      952.87      892.70     16.76 o 
  -4   2   2    23865.61    24201.12    316.85 o 
  -3   2   2    18293.35    18822.01    273.49 o 
  -2   2   2    28233.42    28914.36    514.62 o 
  -1   2   2      576.99      537.35     12.46 o 
   0   2   2     8810.49     8799.05    202.86 o 
   1   2   2    45177.30    45001.07    713.79 o 
   2   2   2    21190.52    21517.43    303.35 o 
   3   2   2     2626.03     2714.64     46.13 o 
   4   2   2      725.50      758.69     15.06 o 
   5   2   2     5547.32     5557.11     94.82 o 
   6   2   2     3541.53     3692.24     75.61 o 
   7   2   2     8442.06     7946.91    146.84 o 
   8   2   2       87.84       54.80     13.10 o 
   9   2   2     2678.06     2741.08     88.53 o 
  10   2   2     4592.77     4550.40    126.96 o 
  11   2   2       47.31       43.00     17.66 o 
  12   2   2      830.18      877.55     41.77 o 
  13   2   2      746.91      809.30     33.79 o 
  14   2   2      625.44      617.60     33.41 o 
  15   2   2      496.85      536.12     33.91 o 
  16   2   2      124.91      134.66     27.57 o 
  17   2   2        0.44       -2.82     31.46 o 
 -18   3   2      154.41      188.79     55.31 o 
 -17   3   2       46.64       79.60     35.82 o 
 -16   3   2        0.03       -4.64     31.55 o 
 -15   3   2       41.26       90.64     30.75 o 
 -14   3   2      341.80      397.79     28.33 o 
 -13   3   2     2558.81     2561.26     64.98 o 
 -12   3   2      480.17      475.13     29.76 o 
 -11   3   2      110.45      107.82     21.73 o 
 -10   3   2       91.53       64.40     12.58 o 
  -9   3   2      130.12      121.13     14.08 o 
  -8   3   2     2000.78     2021.50     51.31 o 
  -7   3   2     4238.50     4077.10     68.46 o 
  -6   3   2     1695.51     1766.30     32.23 o 
  -5   3   2     2110.04     2179.05     32.78 o 
  -4   3   2     4678.21     4859.43     79.88 o 
  -3   3   2     4726.46     5019.64     97.66 o 
  -2   3   2    12253.49    12872.07    226.29 o 
  -1   3   2     6370.73     5950.78    122.41 o 
   0   3   2     9460.05     9365.67    213.26 o 
   1   3   2     3524.86     3638.48     64.53 o 
   2   3   2        1.82        0.96      2.63 o 
   3   3   2      191.82      174.99      5.89 o 
   4   3   2     5168.30     4897.49     76.34 o 
   5   3   2     5709.90     5964.92    100.30 o 
   6   3   2     5018.30     5385.80     86.58 o 
   7   3   2     1128.92     1099.91     31.63 o 
   8   3   2       79.42      106.83     16.10 o 
   9   3   2      302.24      282.16     16.06 o 
  10   3   2      646.77      575.33     25.79 o 
  11   3   2     2101.44     2090.71     67.51 o 
  12   3   2     1640.24     1642.81     66.35 o 
  13   3   2      556.99      549.78     29.35 o 
  14   3   2        3.09        9.60     23.76 o 
  15   3   2      456.19      488.19     34.06 o 
  16   3   2      485.81      533.90     37.54 o 
  17   3   2      338.96      410.27     60.58 o 
 -17   4   2      242.23      384.27     55.88 o 
 -16   4   2      182.80      192.68     35.95 o 
 -15   4   2      586.62      631.87     41.25 o 
 -14   4   2      561.58      614.64     32.37 o 
 -13   4   2       50.61       18.49     30.05 o 
 -12   4   2      596.06      629.14     33.80 o 
 -11   4   2     1747.24     1743.96     46.91 o 
 -10   4   2     3385.46     3321.64     91.13 o 
  -9   4   2      180.33      164.94     14.48 o 
  -8   4   2     1045.94     1003.38     25.44 o 
  -7   4   2     1097.04     1037.98     26.85 o 
  -6   4   2     6871.76     6722.30    117.29 o 
  -5   4   2     7641.89     7850.04    122.41 o 
  -4   4   2      365.95      402.94      9.98 o 
  -3   4   2      601.30      528.69     13.59 o 
  -2   4   2    22097.31    22878.17    559.48 o 
  -1   4   2        5.50       -5.57      5.57 o 
   0   4   2    14374.92    14673.80    434.37 o 
   1   4   2       96.82      110.67      5.65 o 
   2   4   2     1334.88     1373.88     23.93 o 
   3   4   2    29791.31    30439.09    547.51 o 
   4   4   2     4349.87     4302.36     74.80 o 
   5   4   2     3640.73     3740.26     65.92 o 
   6   4   2      175.05      164.38      8.68 o 
   7   4   2      553.13      572.12     18.13 o 
   8   4   2     5585.82     5519.21    102.02 o 
   9   4   2     3563.99     3390.17     62.43 o 
  10   4   2        7.91      -19.42     19.42 o 
  11   4   2      721.15      608.17     34.25 o 
  12   4   2       58.36       30.19     23.49 o 
  13   4   2     1558.86     1416.05     51.49 o 
  14   4   2      668.88      731.99     76.20 o 
  15   4   2       15.89       75.40     33.32 o 
  16   4   2       31.57       86.61     39.57 o 
  17   4   2        9.35      -14.95     51.31 o 
 -17   5   2      276.81      265.45     56.15 o 
 -16   5   2        3.93       41.57     41.82 o 
 -15   5   2      140.29      219.00     43.12 o 
 -14   5   2       35.74      -25.41     33.95 o 
 -13   5   2      739.27      635.54     38.58 o 
 -12   5   2      660.99      637.67     32.30 o 
 -11   5   2      225.38      247.99     25.49 o 
 -10   5   2       27.29        4.88     16.78 o 
  -9   5   2     1021.79      990.02     31.62 o 
  -8   5   2     1736.14     1601.03     55.36 o 
  -7   5   2     2010.58     2100.36     50.33 o 
  -6   5   2     1884.64     1852.65     39.32 o 
  -5   5   2       30.71        8.79      6.15 o 
  -4   5   2     4130.11     4110.63     78.90 o 
  -3   5   2     1800.98     1776.78     44.74 o 
  -2   5   2     1180.29     1185.99     30.35 o 
  -1   5   2     2165.10     2168.39     56.57 o 
   0   5   2      731.81      720.12     17.26 o 
   1   5   2      275.95      300.92     10.50 o 
   2   5   2      424.41      412.59     13.21 o 
   3   5   2      755.48      750.51     15.03 o 
   4   5   2     3484.26     3514.88     61.92 o 
   5   5   2     1038.14     1114.58     23.47 o 
   6   5   2      116.56       64.02     10.17 o 
   7   5   2     2006.37     2066.28     44.95 o 
   8   5   2       30.95        2.99     15.14 o 
   9   5   2      257.48      259.70     22.98 o 
  10   5   2      423.40      393.93     29.11 o 
  11   5   2     2210.10     2059.65     68.81 o 
  12   5   2      318.17      308.40     31.43 o 
  13   5   2       31.80       35.96     30.16 o 
  14   5   2       61.96       66.13     38.44 o 
  15   5   2       26.90       54.14     39.25 o 
  16   5   2      142.36      183.19     44.92 o 
 -16   6   2       32.41       96.81     60.34 o 
 -15   6   2      211.50      275.42     50.88 o 
 -14   6   2      221.92      224.54     51.71 o 
 -13   6   2       10.21        4.58     33.18 o 
 -12   6   2       25.42       24.30     29.79 o 
 -11   6   2      167.75      168.09     27.92 o 
 -10   6   2     1186.55     1242.35     47.90 o 
  -9   6   2     3130.04     3156.39     77.74 o 
  -8   6   2        0.86      -12.44     12.44 o 
  -7   6   2      227.78      208.81     12.81 o 
  -6   6   2      922.84      879.29     24.46 o 
  -5   6   2      445.27      523.81     17.24 o 
  -4   6   2    12679.48    13084.13    291.80 o 
  -3   6   2     4420.63     4450.55    101.66 o 
  -2   6   2     4351.88     4630.60    131.33 o 
  -1   6   2      101.37      100.13     12.32 o 
   0   6   2      911.88      915.67     23.21 o 
   1   6   2     5257.57     5150.48    113.28 o 
   2   6   2     1712.17     1662.71     39.54 o 
   3   6   2       30.18       19.73      8.06 o 
   4   6   2      119.30      135.42      8.62 o 
   5   6   2     2186.98     2146.80     44.25 o 
   6   6   2      256.65      252.00     15.04 o 
   7   6   2     2591.12     2498.42     56.30 o 
   8   6   2       45.29       46.75     15.48 o 
   9   6   2       52.51       28.71     17.47 o 
  10   6   2       38.60       47.26     27.17 o 
  11   6   2       33.64       49.40     30.52 o 
  12   6   2      174.60      195.05     35.08 o 
  13   6   2      410.63      421.64     41.96 o 
  14   6   2      514.14      551.41     57.32 o 
  15   6   2      218.43      207.76     44.85 o 
 -15   7   2        0.33       28.05     40.41 o 
 -14   7   2       97.03      148.73     44.74 o 
 -13   7   2      155.08      219.75     54.39 o 
 -12   7   2      398.72      313.32     37.91 o 
 -11   7   2       26.72       10.99     30.97 o 
 -10   7   2        2.88       36.91     27.04 o 
  -9   7   2        0.95       24.83     23.75 o 
  -8   7   2      931.51      926.46     34.82 o 
  -7   7   2      258.58      198.59     13.71 o 
  -6   7   2      700.89      689.98     40.22 o 
  -5   7   2        3.60      -21.02     21.02 o 
  -4   7   2     1311.89     1350.39     36.84 o 
  -3   7   2      986.71     1011.90     33.83 o 
  -2   7   2      647.28      759.39     31.43 o 
  -1   7   2      263.25      243.48     18.08 o 
   0   7   2      206.16      184.53      9.57 o 
   1   7   2      250.18      277.13     12.44 o 
   2   7   2       11.41       -9.06     12.81 o 
   3   7   2      900.20      875.89     23.69 o 
   4   7   2       64.11       44.98     11.15 o 
   5   7   2      765.20      778.34     30.69 o 
   6   7   2     1156.67     1199.21     38.58 o 
   7   7   2      202.82      170.94     17.77 o 
   8   7   2        8.97        4.66     17.75 o 
   9   7   2      155.93      197.18     29.20 o 
  10   7   2      713.37      657.95     39.95 o 
  11   7   2      145.41      183.61     34.50 o 
  12   7   2       70.34      113.05     36.48 o 
  13   7   2        1.56        5.06     38.17 o 
  14   7   2        7.15       65.47     42.08 o 
  15   7   2      108.42      137.25     78.29 o 
 -14   8   2       13.16       91.81     45.14 o 
 -13   8   2      111.18      173.87     64.35 o 
 -12   8   2        5.28       87.12     57.74 o 
 -11   8   2      132.82      152.09     33.83 o 
 -10   8   2        4.75       32.48     28.46 o 
  -9   8   2       23.13        0.71     24.49 o 
  -8   8   2      240.83      217.35     27.72 o 
  -7   8   2      718.64      666.97     53.68 o 
  -6   8   2      931.59      906.23     39.89 o 
  -5   8   2      352.32      332.08     15.52 o 
  -4   8   2     1452.97     1594.41     57.29 o 
  -3   8   2      618.37      593.88     29.20 o 
  -2   8   2     1559.72     1530.06     42.55 o 
  -1   8   2      145.64      145.97     13.78 o 
   0   8   2      132.57      151.62     13.38 o 
   1   8   2       72.97       47.82     23.72 o 
   2   8   2       57.98       64.42     24.74 o 
   3   8   2      137.79      143.56     23.03 o 
   4   8   2      295.53      277.84     19.30 o 
   5   8   2      666.73      740.79     37.01 o 
   6   8   2       85.43      145.92     23.53 o 
   7   8   2      131.99      118.65     25.93 o 
   8   8   2        2.62        1.53     17.51 o 
   9   8   2      147.11      218.11     39.24 o 
  10   8   2        2.81       15.74     30.18 o 
  11   8   2      412.81      471.61     40.38 o 
  12   8   2       98.39      112.00     38.10 o 
  13   8   2       85.32       95.98     41.43 o 
 -13   9   2       20.69       74.12     41.28 o 
 -12   9   2       15.47       89.21     38.15 o 
 -11   9   2      315.05      343.90     39.42 o 
 -10   9   2       55.95       53.72     30.24 o 
  -9   9   2       66.93       67.54     27.00 o 
  -8   9   2      494.71      450.02     34.78 o 
  -7   9   2       89.83      101.75     52.37 o 
  -6   9   2      232.77      218.93     25.07 o 
  -5   9   2      225.83      194.41     21.04 o 
  -4   9   2       22.62       20.84     21.62 o 
  -3   9   2        4.77       -9.43     28.40 o 
  -2   9   2      336.93      329.73     26.88 o 
  -1   9   2      612.20      590.13     23.59 o 
   0   9   2        9.53        7.23     14.02 o 
   1   9   2      399.21      393.00     18.83 o 
   2   9   2       59.30       23.73     38.21 o 
   3   9   2       12.46      -49.94     70.28 o 
   4   9   2        3.98      -29.01     29.88 o 
   5   9   2       62.03       78.92     24.95 o 
   6   9   2        4.78      -25.01     25.01 o 
   7   9   2        0.64        1.55     28.62 o 
   8   9   2       61.90       73.32     29.92 o 
   9   9   2       56.04       75.14     30.30 o 
  10   9   2       15.13       38.66     32.56 o 
  11   9   2        0.00       35.14     36.69 o 
  12   9   2        8.90       92.62     52.75 o 
 -11  10   2       32.03       72.52     50.03 o 
 -10  10   2       14.14      -17.94     37.56 o 
  -9  10   2      233.81      212.21     36.15 o 
  -8  10   2        0.06       -8.26     39.33 o 
  -7  10   2      522.19      472.98     49.97 o 
  -6  10   2       63.84       93.24     26.91 o 
  -5  10   2      174.34      187.20     24.06 o 
  -4  10   2       45.94       47.28     26.58 o 
  -3  10   2      112.69       99.03     23.18 o 
  -2  10   2      369.47      396.27     31.91 o 
  -1  10   2      184.97      229.82     28.89 o 
   0  10   2      688.37      769.77     48.25 o 
   1  10   2      181.62      234.28     69.17 o 
   2  10   2       37.00       -6.37     83.92 o 
   3  10   2      795.23      818.76     85.67 o 
   4  10   2       97.80       91.79     27.94 o 
   5  10   2      216.75      203.46     48.38 o 
   6  10   2       54.41       22.59     34.72 o 
   7  10   2      282.19      273.66     33.13 o 
   8  10   2        0.46        0.86     32.74 o 
   9  10   2      250.02      256.30     37.20 o 
  10  10   2        3.05       43.89     58.97 o 
  11  10   2       19.43      106.00     58.71 o 
  -9  11   2       46.16      -43.46     43.46 o 
  -8  11   2       17.35      -33.74     33.74 o 
  -7  11   2        3.11      -37.49     37.49 o 
  -6  11   2       13.84      -23.50     98.77 o 
  -5  11   2       20.30        3.22     32.28 o 
  -4  11   2        2.37        4.12     66.53 o 
  -3  11   2       21.51       25.61     39.85 o 
  -2  11   2      201.60      178.15     32.78 o 
  -1  11   2      128.58      103.15     31.54 o 
   0  11   2       30.67      -10.35     30.82 o 
   1  11   2       23.54      -10.35     34.25 o 
   2  11   2       21.41      -34.89     34.89 o 
   3  11   2        8.27       -2.85     30.07 o 
   4  11   2       96.13       89.50     32.03 o 
   5  11   2        2.52      -46.70     55.13 o 
   6  11   2        8.74      -27.80     54.73 o 
   7  11   2        4.19        8.85     32.88 o 
   8  11   2        0.82       42.09     35.00 o 
  -6  12   2        5.43      -32.95     32.95 o 
  -5  12   2       68.20       88.98     33.38 o 
  -4  12   2      134.71      184.58     36.20 o 
  -3  12   2       18.89       44.80     37.60 o 
  -2  12   2       16.56       56.15     34.97 o 
  -1  12   2        4.78       32.83     35.93 o 
   0  12   2       45.00       55.45     41.89 o 
   1  12   2       22.23        6.30     38.02 o 
   2  12   2      245.02      312.12     44.00 o 
   3  12   2        1.86       20.20     36.42 o 
   4  12   2        0.08      -43.41     43.41 o 
   5  12   2        7.36       14.20     40.07 o 
 -18   1   3       14.84       74.01     63.78 o 
 -17   1   3        0.70      -15.93     36.95 o 
 -16   1   3        2.21      -28.60     28.60 o 
 -15   1   3      267.42      297.27     24.42 o 
 -14   1   3        3.79       36.02     14.27 o 
 -13   1   3      291.50      341.72     16.61 o 
 -12   1   3        2.49       11.68     13.91 o 
 -11   1   3     1401.02     1453.60     37.82 o 
 -10   1   3      234.52      209.02     19.77 o 
  -9   1   3      170.72      161.41     11.55 o 
  -8   1   3       80.21       35.73      9.82 o 
  -7   1   3       13.13        8.28      7.19 o 
  -6   1   3    14852.47    15517.21    231.40 o 
  -5   1   3     4802.78     4854.85     87.96 o 
  -4   1   3    18263.39    18302.28    245.73 o 
  -3   1   3     4535.02     4387.67     64.42 o 
  -2   1   3     8827.47     8951.91    114.77 o 
  -1   1   3    15838.93    15545.96    203.20 o 
   0   1   3     4357.31     4574.22     72.12 o 
   1   1   3     7432.76     7643.19    114.07 o 
   2   1   3    11779.68    12095.74    174.12 o 
   3   1   3     3687.90     3487.49     53.32 o 
   4   1   3     3310.74     3237.49     50.80 o 
   5   1   3     1234.78     1237.88     25.00 o 
   6   1   3      111.92       96.45      9.05 o 
   7   1   3     4834.09     5122.48    113.35 o 
   8   1   3     1512.54     1397.73     37.82 o 
   9   1   3     2247.69     2295.92     74.70 o 
  10   1   3      144.66      131.00     17.89 o 
  11   1   3      439.54      462.69     23.35 o 
  12   1   3      935.40      842.55     31.62 o 
  13   1   3        6.71       19.89     19.86 o 
  14   1   3        7.65      -16.23     24.54 o 
  15   1   3        2.89        8.85     26.52 o 
  16   1   3       34.56       42.53     33.16 o 
  17   1   3        0.61      -23.66     34.32 o 
 -18   2   3        0.76       10.31     52.21 o 
 -17   2   3       13.91        9.46     41.42 o 
 -16   2   3       52.67       83.22     38.68 o 
 -15   2   3       17.86       95.26     36.88 o 
 -14   2   3       95.03      125.03     20.00 o 
 -13   2   3       22.93       24.68     17.89 o 
 -12   2   3      310.19      284.68     25.76 o 
 -11   2   3      140.08      118.98     24.77 o 
 -10   2   3      111.73       72.83     12.86 o 
  -9   2   3      108.13       86.95     12.90 o 
  -8   2   3      128.35      161.64     10.21 o 
  -7   2   3       33.40        4.72      8.08 o 
  -6   2   3      183.67      129.53      8.66 o 
  -5   2   3       71.96       77.01      4.87 o 
  -4   2   3     1872.56     2036.79     30.22 o 
  -3   2   3      771.09      851.21     14.63 o 
  -2   2   3      150.81      138.68      6.35 o 
  -1   2   3     7017.20     6980.02    125.70 o 
   0   2   3    11640.28    12182.84    219.55 o 
   1   2   3     4861.40     5348.16     81.95 o 
   2   2   3     2161.36     2284.57     36.61 o 
   3   2   3       94.13       71.38      4.91 o 
   4   2   3       61.94       47.90      4.87 o 
   5   2   3      148.54      152.88      9.01 o 
   6   2   3     2290.97     2513.06     56.06 o 
   7   2   3      263.35      289.55     16.11 o 
   8   2   3      335.08      361.04     17.72 o 
   9   2   3     1196.97     1207.36     35.55 o 
  10   2   3      101.44      102.36     17.12 o 
  11   2   3        6.63       -0.11     17.76 o 
  12   2   3      602.37      572.04     26.47 o 
  13   2   3      606.29      630.06     33.17 o 
  14   2   3      240.79      261.98     28.25 o 
  15   2   3        9.05       41.49     27.58 o 
  16   2   3        0.31       46.52     29.32 o 
  17   2   3        3.36       37.66     39.84 o 
 -18   3   3       61.73       30.08     57.24 o 
 -17   3   3        4.02       15.71     60.90 o 
 -16   3   3      217.77      304.77     57.93 o 
 -15   3   3      366.97      446.15     36.08 o 
 -14   3   3        1.33       17.25     22.54 o 
 -13   3   3      113.23      143.44     21.42 o 
 -12   3   3      100.03      136.25     19.64 o 
 -11   3   3       39.72       40.70     14.13 o 
 -10   3   3     1168.85     1156.47     29.65 o 
  -9   3   3      491.99      514.58     16.93 o 
  -8   3   3      319.53      317.07     14.55 o 
  -7   3   3      477.68      540.97     14.31 o 
  -6   3   3     2547.06     2254.21     37.55 o 
  -5   3   3      114.49      116.57      5.95 o 
  -4   3   3     9722.79     9553.30    145.97 o 
  -3   3   3    10332.13    11128.76    213.70 o 
  -2   3   3      217.78      195.30      7.30 o 
  -1   3   3       47.06       26.95      4.69 o 
   0   3   3     7036.98     7199.46    128.07 o 
   1   3   3     7005.34     7034.52    137.13 o 
   2   3   3     8357.54     8611.67    153.14 o 
   3   3   3      274.17      246.49      7.06 o 
   4   3   3      424.64      555.14     12.09 o 
   5   3   3     1869.09     1823.19     35.18 o 
   6   3   3     1393.94     1490.31     28.41 o 
   7   3   3     4654.74     4490.29     94.80 o 
   8   3   3      330.02      307.19     26.95 o 
   9   3   3     2320.16     2383.74     51.85 o 
  10   3   3      120.08      121.05     15.51 o 
  11   3   3        8.21       16.54     17.62 o 
  12   3   3        3.54       13.80     20.15 o 
  13   3   3      105.80       72.12     26.24 o 
  14   3   3        7.32       16.93     24.32 o 
  15   3   3       15.37        7.65     26.05 o 
  16   3   3      106.60      148.27     29.30 o 
  17   3   3       41.49       62.08     35.56 o 
 -17   4   3       31.54      104.59     36.39 o 
 -16   4   3       33.09       54.10     35.86 o 
 -15   4   3       86.28      114.47     53.71 o 
 -14   4   3       94.64       91.88     29.44 o 
 -13   4   3      845.55      806.19     37.52 o 
 -12   4   3      452.50      428.89     23.92 o 
 -11   4   3        6.59       -7.16     17.32 o 
 -10   4   3       40.75       36.28     16.55 o 
  -9   4   3       68.70       66.92     13.54 o 
  -8   4   3     3169.66     3063.47     77.16 o 
  -7   4   3      481.80      409.59     11.87 o 
  -6   4   3      240.82      313.49     13.12 o 
  -5   4   3     1016.56      974.58     21.47 o 
  -4   4   3       86.50       86.39      7.14 o 
  -3   4   3      665.96      736.76     16.74 o 
  -2   4   3      875.10     1106.71     29.06 o 
  -1   4   3     1611.17     1618.67     35.55 o 
   0   4   3      939.74     1000.35     20.41 o 
   1   4   3     1831.32     1750.65     32.11 o 
   2   4   3     1624.54     2051.93     38.00 o 
   3   4   3     1155.81     1215.96     29.18 o 
   4   4   3      208.22      169.48      6.74 o 
   5   4   3     2176.95     2187.77     38.05 o 
   6   4   3      860.52      962.39     21.80 o 
   7   4   3     1752.40     1690.87     36.20 o 
   8   4   3      249.98      228.62     18.22 o 
   9   4   3        5.43       -5.19     10.95 o 
  10   4   3      260.52      181.34     22.09 o 
  11   4   3      474.74      462.05     22.62 o 
  12   4   3        4.93      -22.21     22.21 o 
  13   4   3      287.85      275.05     41.45 o 
  14   4   3      674.25      680.56     67.06 o 
  15   4   3       28.57       39.18     42.43 o 
  16   4   3        0.15      -38.03     41.22 o 
 -17   5   3      210.50      300.84     67.58 o 
 -16   5   3      191.72      278.70     54.61 o 
 -15   5   3       30.70        3.99     39.25 o 
 -14   5   3       68.51       53.71     26.48 o 
 -13   5   3       70.14       44.87     31.20 o 
 -12   5   3      196.41      181.91     28.27 o 
 -11   5   3      459.98      464.63     26.38 o 
 -10   5   3      157.25      163.56     17.81 o 
  -9   5   3      234.87      241.31     21.52 o 
  -8   5   3     1214.41     1219.97     38.16 o 
  -7   5   3      429.90      422.57     24.31 o 
  -6   5   3     3307.90     3215.61     59.40 o 
  -5   5   3      755.30      741.76     16.74 o 
  -4   5   3       36.51       33.44      8.15 o 
  -3   5   3     3705.28     3745.08     80.89 o 
  -2   5   3     2687.72     2481.61     57.73 o 
  -1   5   3      261.52      284.06     11.31 o 
   0   5   3     1934.14     1804.27     38.36 o 
   1   5   3        9.33        7.08      5.79 o 
   2   5   3       84.02       84.99      7.27 o 
   3   5   3     5382.19     5044.81     86.78 o 
   4   5   3     3954.38     3871.54     64.85 o 
   5   5   3       78.70       75.66      7.52 o 
   6   5   3      227.72      210.36     11.29 o 
   7   5   3      700.92      738.31     22.85 o 
   8   5   3      902.53      853.99     32.53 o 
   9   5   3      856.20      810.62     31.50 o 
  10   5   3        7.98      -11.32     15.28 o 
  11   5   3       73.76       52.87     29.56 o 
  12   5   3      927.50      878.61     42.59 o 
  13   5   3       17.83       26.51     43.35 o 
  14   5   3      630.70      613.60     49.50 o 
  15   5   3      135.39      153.86     43.99 o 
  16   5   3      110.42      134.15     51.76 o 
 -16   6   3        8.49       -9.96     52.04 o 
 -15   6   3      139.26      162.10     40.29 o 
 -14   6   3      260.91      242.63     42.74 o 
 -13   6   3      139.50      127.61     60.36 o 
 -12   6   3      436.99      443.69     38.37 o 
 -11   6   3      726.61      741.23     36.76 o 
 -10   6   3      136.25       94.83     21.23 o 
  -9   6   3      903.69      810.64     35.73 o 
  -8   6   3      171.79      161.84     13.77 o 
  -7   6   3      687.37      702.29     20.80 o 
  -6   6   3     2805.63     2683.27     53.32 o 
  -5   6   3      424.59      433.89     15.72 o 
  -4   6   3      506.80      510.31     22.41 o 
  -3   6   3      105.80       88.80     10.67 o 
  -2   6   3      649.53      673.70     22.81 o 
  -1   6   3     3448.75     3594.87    102.79 o 
   0   6   3     1706.54     1697.07     39.28 o 
   1   6   3       91.62       76.87      8.53 o 
   2   6   3     1444.73     1399.76     31.43 o 
   3   6   3      414.11      427.53     16.45 o 
   4   6   3      244.17      235.86      9.13 o 
   5   6   3      146.74      151.57     10.13 o 
   6   6   3     1377.01     1360.81     37.78 o 
   7   6   3     2277.10     2350.87     59.03 o 
   8   6   3      314.39      332.90     19.36 o 
   9   6   3      754.27      806.26     35.72 o 
  10   6   3       94.17       70.37     28.17 o 
  11   6   3        2.35      -26.39     30.00 o 
  12   6   3      939.24      870.68     49.07 o 
  13   6   3      348.95      338.73     43.16 o 
  14   6   3       62.17       52.49     41.12 o 
  15   6   3       17.95       59.17     44.25 o 
 -15   7   3      147.10      160.98     42.54 o 
 -14   7   3        3.79       73.68     39.81 o 
 -13   7   3       11.39       42.79     36.69 o 
 -12   7   3        4.68       21.11     33.53 o 
 -11   7   3       58.03       75.14     30.84 o 
 -10   7   3      434.23      470.72     50.38 o 
  -9   7   3     2414.64     2349.79     84.55 o 
  -8   7   3       83.34       97.47     23.56 o 
  -7   7   3      841.52      819.88     24.69 o 
  -6   7   3      287.28      275.13     16.37 o 
  -5   7   3       81.99       82.74     16.09 o 
  -4   7   3     2853.11     3043.22     72.59 o 
  -3   7   3     1275.65     1373.09     42.75 o 
  -2   7   3       91.74       94.36     15.04 o 
  -1   7   3      217.90      251.92     10.17 o 
   0   7   3     1972.29     1981.44     41.51 o 
   1   7   3     3821.43     3990.42     89.35 o 
   2   7   3     1809.96     1830.00     40.59 o 
   3   7   3      257.54      252.96     12.64 o 
   4   7   3     1240.46     1277.63     36.94 o 
   5   7   3     2448.97     2417.69     69.95 o 
   6   7   3       90.03       83.06     14.80 o 
   7   7   3      336.88      374.63     21.56 o 
   8   7   3      305.72      286.77     22.37 o 
   9   7   3      965.18      902.06     46.82 o 
  10   7   3      975.20     1019.88     51.55 o 
  11   7   3      253.83      339.55     36.40 o 
  12   7   3       61.49       98.20     37.42 o 
  13   7   3        1.32       16.24     43.03 o 
  14   7   3       46.05       80.04     42.66 o 
 -14   8   3       82.23      171.68     53.08 o 
 -13   8   3      582.98      705.62     63.26 o 
 -12   8   3      101.59      114.24     45.54 o 
 -11   8   3      180.28      186.82     34.97 o 
 -10   8   3      320.58      346.67     33.80 o 
  -9   8   3        2.29       -1.91     24.41 o 
  -8   8   3      895.78      863.86     43.07 o 
  -7   8   3     1014.37     1010.94     65.65 o 
  -6   8   3      113.12       84.92     31.59 o 
  -5   8   3      546.42      552.57     29.97 o 
  -4   8   3      514.37      524.29     27.69 o 
  -3   8   3      339.27      357.87     24.49 o 
  -2   8   3     1450.02     1422.99     58.93 o 
  -1   8   3      540.99      546.05     24.82 o 
   0   8   3      401.21      425.47     15.76 o 
   1   8   3      275.31      242.79     20.44 o 
   2   8   3     1167.00     1137.90     40.81 o 
   3   8   3      412.84      405.09     23.03 o 
   4   8   3      282.97      274.08     25.35 o 
   5   8   3      168.02      171.88     34.96 o 
   6   8   3     1183.35     1229.08     70.84 o 
   7   8   3      128.11      101.23     26.28 o 
   8   8   3        6.16       33.40     22.18 o 
   9   8   3      542.73      538.98     40.72 o 
  10   8   3       70.87       98.19     31.92 o 
  11   8   3      229.78      265.72     36.94 o 
  12   8   3      128.72      141.36     38.31 o 
  13   8   3      185.71      165.06     52.01 o 
 -13   9   3       10.26       90.59     54.31 o 
 -12   9   3        3.45       86.56     45.42 o 
 -11   9   3      365.82      386.10     39.89 o 
 -10   9   3       87.88       70.58     31.31 o 
  -9   9   3       99.39       92.22     27.29 o 
  -8   9   3      210.09      231.44     46.17 o 
  -7   9   3       16.15      -14.83     26.54 o 
  -6   9   3        6.70        5.29     18.82 o 
  -5   9   3       27.69      -31.06     31.06 o 
  -4   9   3       10.22      -16.31     30.01 o 
  -3   9   3     1127.20     1242.76     66.61 o 
  -2   9   3     1295.38     1392.02     39.27 o 
  -1   9   3      176.37      185.15     27.57 o 
   0   9   3       26.01       16.30     22.86 o 
   1   9   3       13.47      -27.79     29.98 o 
   2   9   3       86.84       37.45     60.99 o 
   3   9   3      879.71      861.65     76.60 o 
   4   9   3      962.90      952.25     45.58 o 
   5   9   3       47.44       -1.49     24.84 o 
   6   9   3       24.85       26.13     25.25 o 
   7   9   3        5.60        6.16     27.13 o 
   8   9   3      278.26      298.72     33.37 o 
   9   9   3      263.27      261.56     33.75 o 
  10   9   3      202.54      236.43     36.25 o 
  11   9   3      138.31      156.84     45.42 o 
  12   9   3      157.49      201.45     42.87 o 
 -11  10   3      155.06      138.11     46.09 o 
 -10  10   3       28.22      -44.79     53.60 o 
  -9  10   3      109.66       93.97     66.38 o 
  -8  10   3       37.52      -45.16     54.31 o 
  -7  10   3        5.13       -5.69     26.31 o 
  -6  10   3      607.70      636.17     39.47 o 
  -5  10   3        9.95      -19.87     19.87 o 
  -4  10   3       73.28       89.27     21.11 o 
  -3  10   3      151.25      164.04     38.10 o 
  -2  10   3      141.60      120.69     17.32 o 
  -1  10   3      824.72      847.65     49.45 o 
   0  10   3      408.09      414.53     35.78 o 
   1  10   3      426.59      451.05     45.74 o 
   2  10   3      165.45      128.24     44.24 o 
   3  10   3      275.04      294.48     85.92 o 
   4  10   3       60.90       13.55     41.35 o 
   5  10   3        9.45      -26.43     27.88 o 
   6  10   3       55.35      104.87     30.42 o 
   7  10   3      230.22      237.66     33.65 o 
   8  10   3        0.76       -7.82     32.11 o 
   9  10   3       58.37       65.07     34.33 o 
  10  10   3        8.84        9.31     38.22 o 
  -9  11   3       24.03      -34.82     34.82 o 
  -8  11   3       83.96       -1.15     31.87 o 
  -7  11   3      238.78      181.62     32.40 o 
  -6  11   3       12.84       23.86     27.45 o 
  -5  11   3       30.00       18.99     26.33 o 
  -4  11   3      121.74      189.62     29.61 o 
  -3  11   3       85.28      103.76     51.17 o 
  -2  11   3       40.58       92.06     29.84 o 
  -1  11   3       34.47       66.88     31.20 o 
   0  11   3       80.13      112.31     69.85 o 
   1  11   3       81.72       96.74     43.99 o 
   2  11   3      202.22      181.11     39.07 o 
   3  11   3        3.25      -31.46     31.46 o 
   4  11   3        6.83      -44.66     44.66 o 
   5  11   3      132.20       57.98     33.08 o 
   6  11   3        0.06        5.48     33.37 o 
   7  11   3      180.39      228.35     36.97 o 
   8  11   3       60.33       98.98     36.42 o 
  -6  12   3       52.24       67.63     80.99 o 
  -5  12   3       44.63       61.99     76.85 o 
  -4  12   3        1.39       57.81     39.57 o 
  -3  12   3       61.36       96.80     34.41 o 
  -2  12   3        0.81       45.80     33.89 o 
  -1  12   3       19.00       44.02     37.57 o 
   0  12   3        4.71       38.96     39.32 o 
   1  12   3       20.38       10.48     39.65 o 
   2  12   3        7.89      -24.00     40.52 o 
   3  12   3       29.26       -5.26     41.49 o 
   4  12   3      155.87      101.37     60.73 o 
   5  12   3        8.26      -35.60     35.60 o 
 -18   0   4       82.10       95.62     42.87 o 
 -17   0   4       95.39       91.15     40.88 o 
 -16   0   4      124.85      221.84     38.45 o 
 -15   0   4      130.88      160.88     37.43 o 
 -14   0   4      916.15      986.88     38.44 o 
 -13   0   4       56.66      100.48     17.95 o 
 -12   0   4     1156.61     1263.65     37.72 o 
 -11   0   4      116.86      142.33     16.25 o 
 -10   0   4      365.70      311.21     21.58 o 
  -9   0   4      354.44      219.86     18.22 o 
  -8   0   4    22527.63    21904.14    454.16 o 
  -7   0   4    20711.65    22257.02    460.50 o 
  -6   0   4     3021.63     3563.04     70.89 o 
  -5   0   4     4240.48     4795.45     93.69 o 
  -4   0   4      239.62      240.06      8.31 o 
  -3   0   4      122.10      113.30      4.26 o 
  -2   0   4    42865.92    43634.21    848.73 o 
  -1   0   4     1312.22     1271.56     25.94 o 
   0   0   4     3417.46     3615.28     91.47 o 
   1   0   4    25776.29    26032.25    594.90 o 
   2   0   4     1548.79     1380.75     31.69 o 
   3   0   4    54907.28    54931.62   1084.35 o 
   4   0   4     2817.68     2815.18     68.74 o 
   5   0   4      746.14      789.88     27.72 o 
   6   0   4     8831.85     9139.03    246.03 o 
   7   0   4      342.88      314.82     36.19 o 
   8   0   4     2504.31     2357.09     80.82 o 
   9   0   4     5905.12     5861.82    184.49 o 
  10   0   4     2463.76     2338.42     83.85 o 
  11   0   4     7450.40     7059.77    222.52 o 
  12   0   4     1968.60     1945.61     75.67 o 
  13   0   4     1364.57     1301.83     60.89 o 
  14   0   4      314.57      413.89     38.64 o 
  15   0   4      650.55      694.59     59.82 o 
  16   0   4      861.16      814.50     64.72 o 
  17   0   4      155.43      176.26     69.13 o 
 -18   1   4      325.25      399.54     42.53 o 
 -17   1   4      494.87      549.27     38.31 o 
 -16   1   4      782.00      800.39     40.34 o 
 -15   1   4      131.20      176.65     20.28 o 
 -14   1   4       53.01       65.45     15.48 o 
 -13   1   4      599.15      572.32     19.66 o 
 -12   1   4     2115.38     2154.19     52.45 o 
 -11   1   4     1644.01     1559.76     74.26 o 
 -10   1   4     1682.78     1495.04     53.20 o 
  -9   1   4      134.33      132.05     11.39 o 
  -8   1   4      517.17      565.80     19.77 o 
  -7   1   4     1019.96     1035.83     25.61 o 
  -6   1   4    21408.90    22380.80    362.16 o 
  -5   1   4     5191.34     5199.37     75.87 o 
  -4   1   4     4389.28     4379.47     57.24 o 
  -3   1   4    31786.82    32643.32    445.28 o 
  -2   1   4    15110.21    16070.75    208.76 o 
  -1   1   4     5741.84     6095.45     86.38 o 
   0   1   4    25118.09    25333.15    390.22 o 
   1   1   4    66409.58    67802.75   1008.95 o 
   2   1   4     8632.77     9015.07    130.50 o 
   3   1   4     3812.36     3835.09     62.13 o 
   4   1   4     1123.32     1291.99     22.13 o 
   5   1   4      445.93      494.22     11.71 o 
   6   1   4     5540.70     5536.44    107.26 o 
   7   1   4    13776.70    14123.95    283.34 o 
   8   1   4      305.48      277.57     17.49 o 
   9   1   4      636.48      568.73     23.16 o 
  10   1   4       27.86       41.64     15.98 o 
  11   1   4     1258.84     1257.24     40.00 o 
  12   1   4      624.41      616.97     27.22 o 
  13   1   4      413.90      459.17     26.53 o 
  14   1   4      410.41      388.07     29.26 o 
  15   1   4      139.92      185.46     27.81 o 
  16   1   4        2.84      -31.78     31.78 o 
  17   1   4       67.95      123.77     47.14 o 
 -18   2   4        7.26       46.91     37.61 o 
 -17   2   4       39.39       43.07     40.70 o 
 -16   2   4       99.38      161.81     33.46 o 
 -15   2   4     1148.55     1358.01     58.87 o 
 -14   2   4      649.15      733.21     30.68 o 
 -13   2   4      263.38      303.77     21.79 o 
 -12   2   4      142.04      116.44     18.60 o 
 -11   2   4      381.79      352.24     28.94 o 
 -10   2   4     2030.90     1970.75     45.32 o 
  -9   2   4     6765.87     6921.60    126.75 o 
  -8   2   4     1464.38     1556.52     33.97 o 
  -7   2   4     1645.20     1523.98     30.58 o 
  -6   2   4    11160.43    11231.38    188.55 o 
  -5   2   4     5932.68     6442.13     95.65 o 
  -4   2   4    18384.44    17913.10    260.17 o 
  -3   2   4      802.51      826.23     15.15 o 
  -2   2   4     1167.25     1275.34     19.35 o 
  -1   2   4    60127.61    61476.61    955.99 o 
   0   2   4    17022.77    17733.05    267.41 o 
   1   2   4    14371.39    15078.59    244.73 o 
   2   2   4    29157.44    29570.64    542.34 o 
   3   2   4      434.14      487.76     13.52 o 
   4   2   4    20425.86    20878.37    343.96 o 
   5   2   4    10289.46     9713.15    156.11 o 
   6   2   4      128.08      125.69      7.29 o 
   7   2   4      429.85      470.74     18.83 o 
   8   2   4     7065.64     7246.19    146.36 o 
   9   2   4     1590.79     1549.93     38.42 o 
  10   2   4     2627.86     2538.11     57.61 o 
  11   2   4      680.61      667.00     33.06 o 
  12   2   4       91.78       69.25     19.48 o 
  13   2   4      317.42      318.58     28.14 o 
  14   2   4      181.52      142.94     27.94 o 
  15   2   4      502.98      488.65     34.04 o 
  16   2   4      434.18      485.43     35.85 o 
  17   2   4      336.83      367.18     54.74 o 
 -18   3   4       88.60      194.06     90.45 o 
 -17   3   4      123.93      176.72     44.93 o 
 -16   3   4      533.67      626.73     42.47 o 
 -15   3   4       44.19       92.68     34.36 o 
 -14   3   4        0.59       39.33     24.27 o 
 -13   3   4       93.99       88.09     27.15 o 
 -12   3   4      254.47      284.02     20.82 o 
 -11   3   4     1821.93     1921.12     49.90 o 
 -10   3   4     3058.63     3118.71     61.44 o 
  -9   3   4      829.08      824.74     22.69 o 
  -8   3   4      255.99      288.24     13.45 o 
  -7   3   4     1326.04     1290.21     33.03 o 
  -6   3   4     3038.45     3149.03     50.84 o 
  -5   3   4     3766.89     3977.03     65.35 o 
  -4   3   4     9066.86     9533.77    145.65 o 
  -3   3   4      878.26     1035.83     24.67 o 
  -2   3   4      234.68      217.96      8.33 o 
  -1   3   4        7.16       15.64      5.51 o 
   0   3   4     5403.91     5527.29    107.78 o 
   1   3   4    11285.85    11823.18    216.51 o 
   2   3   4     7059.03     7340.16    140.53 o 
   3   3   4      322.08      452.52     11.21 o 
   4   3   4      282.86      354.02      9.53 o 
   5   3   4     2072.28     2129.24     36.73 o 
   6   3   4     4060.56     4120.01     80.62 o 
   7   3   4      924.78      782.38     19.97 o 
   8   3   4     1697.60     1578.56     35.30 o 
   9   3   4      579.06      611.50     22.73 o 
  10   3   4       14.85       18.12     13.54 o 
  11   3   4      237.08      337.55     33.58 o 
  12   3   4      633.94      584.59     41.69 o 
  13   3   4      893.66      871.19     47.54 o 
  14   3   4      260.29      280.80     32.12 o 
  15   3   4       50.32       67.06     26.88 o 
  16   3   4       15.41       15.83     28.20 o 
  17   3   4      100.27      225.58     76.95 o 
 -17   4   4      107.84      163.98     42.31 o 
 -16   4   4      284.97      331.22     43.07 o 
 -15   4   4       65.82       43.71     32.04 o 
 -14   4   4      172.61      173.79     36.94 o 
 -13   4   4     1945.97     2098.02     65.37 o 
 -12   4   4      581.79      606.59     26.86 o 
 -11   4   4      397.80      384.84     21.89 o 
 -10   4   4        0.49       -5.40     16.03 o 
  -9   4   4      237.76      241.74     15.44 o 
  -8   4   4     5930.76     5840.86    156.53 o 
  -7   4   4     2762.74     2702.38     48.78 o 
  -6   4   4     1314.62     1364.19     25.88 o 
  -5   4   4        7.89        5.08      4.51 o 
  -4   4   4     4852.67     5070.28     99.57 o 
  -3   4   4    17265.88    17947.96    344.14 o 
  -2   4   4    19101.14    18669.54    358.28 o 
  -1   4   4     2913.34     3087.09     78.47 o 
   0   4   4     1468.20     1681.09     31.25 o 
   1   4   4     1614.26     1490.17     31.13 o 
   2   4   4     2033.63     2332.00     40.58 o 
   3   4   4     4818.40     4518.71     77.13 o 
   4   4   4      759.76      704.17     14.96 o 
   5   4   4       34.55       23.60      6.58 o 
   6   4   4     2310.49     2320.79     39.37 o 
   7   4   4      190.04      194.72     10.27 o 
   8   4   4     3357.88     3140.82     61.65 o 
   9   4   4     1172.48     1129.12     35.85 o 
  10   4   4      144.42      174.30     15.05 o 
  11   4   4      169.39      127.93     25.13 o 
  12   4   4        4.34       -9.36     22.36 o 
  13   4   4       13.03       -9.20     24.62 o 
  14   4   4      208.34      199.66     28.82 o 
  15   4   4      115.76      106.60     38.31 o 
  16   4   4      245.48      209.14     40.14 o 
 -17   5   4       63.74      103.10     43.10 o 
 -16   5   4      105.64      172.50     85.23 o 
 -15   5   4      147.22       71.64     39.10 o 
 -14   5   4        1.86      -23.89     25.72 o 
 -13   5   4       16.33       10.13     26.44 o 
 -12   5   4       18.55       29.14     22.60 o 
 -11   5   4      349.03      352.56     22.62 o 
 -10   5   4      600.93      529.03     26.87 o 
  -9   5   4     1551.98     1521.08     38.41 o 
  -8   5   4      778.27      693.09     21.87 o 
  -7   5   4      502.21      488.44     18.43 o 
  -6   5   4     1149.10     1087.69     31.27 o 
  -5   5   4      629.62      609.71     18.85 o 
  -4   5   4      226.68      247.76     13.88 o 
  -3   5   4     9751.16    10144.73    208.95 o 
  -2   5   4      355.08      409.85     15.77 o 
  -1   5   4      966.45      972.86     25.87 o 
   0   5   4     1712.39     1691.33     33.58 o 
   1   5   4     1699.19     1694.03     36.81 o 
   2   5   4     1599.08     1575.91     36.75 o 
   3   5   4      162.65      143.34      7.12 o 
   4   5   4     1456.01     1481.70     27.49 o 
   5   5   4      150.80      141.77      9.34 o 
   6   5   4     2864.14     2809.55     51.01 o 
   7   5   4     3001.61     3108.20     56.37 o 
   8   5   4      985.84      961.72     29.64 o 
   9   5   4        3.73      -14.32     14.32 o 
  10   5   4      740.67      686.74     37.02 o 
  11   5   4       71.34       52.29     28.61 o 
  12   5   4      657.63      628.09     44.51 o 
  13   5   4      527.27      582.72     45.77 o 
  14   5   4       75.19      117.56     41.47 o 
  15   5   4        0.27       33.32     43.62 o 
  16   5   4       18.26      -14.75     63.99 o 
 -16   6   4        0.82       54.18     40.50 o 
 -15   6   4       89.88       82.78     40.46 o 
 -14   6   4      138.80      160.32     42.15 o 
 -13   6   4       20.88       17.99     28.15 o 
 -12   6   4      289.91      291.35     27.21 o 
 -11   6   4      372.22      372.73     27.19 o 
 -10   6   4       80.13       40.63     20.91 o 
  -9   6   4       54.32       -0.36     14.96 o 
  -8   6   4       16.06       12.44     11.64 o 
  -7   6   4       63.26       69.56     11.10 o 
  -6   6   4     2926.25     2868.42     53.91 o 
  -5   6   4        1.12        5.08     12.20 o 
  -4   6   4     4825.63     4971.03    126.95 o 
  -3   6   4        6.75       17.97     10.31 o 
  -2   6   4       62.87       48.58     10.57 o 
  -1   6   4     4522.19     4543.92    128.42 o 
   0   6   4     3536.90     3571.54     79.26 o 
   1   6   4     1476.39     1477.11     32.42 o 
   2   6   4      744.47      818.54     24.80 o 
   3   6   4      301.04      298.18     14.18 o 
   4   6   4     1232.77     1192.20     25.57 o 
   5   6   4     1354.61     1293.44     29.53 o 
   6   6   4       38.94       42.71     12.72 o 
   7   6   4      881.00      885.18     33.63 o 
   8   6   4       36.77       36.89     16.61 o 
   9   6   4      219.05      228.44     23.47 o 
  10   6   4     1019.91     1000.30     50.15 o 
  11   6   4      264.30      281.42     46.75 o 
  12   6   4      165.02      240.92     37.89 o 
  13   6   4       93.40      114.02     39.38 o 
  14   6   4       62.89       77.08     41.65 o 
  15   6   4      118.65      188.45     47.07 o 
 -15   7   4      154.75      239.07     73.42 o 
 -14   7   4      116.41      140.33     38.70 o 
 -13   7   4        9.06       21.64     35.87 o 
 -12   7   4       27.94       41.18     31.98 o 
 -11   7   4      149.59      166.91     32.04 o 
 -10   7   4      562.96      590.04     38.25 o 
  -9   7   4       39.95       31.52     23.95 o 
  -8   7   4      270.25      190.99     25.93 o 
  -7   7   4       31.10       20.55     10.95 o 
  -6   7   4       42.24       15.25      9.37 o 
  -5   7   4      455.66      396.84     19.96 o 
  -4   7   4     1523.10     1565.80     41.69 o 
  -3   7   4       14.84       15.83     10.81 o 
  -2   7   4       47.73       38.79     15.06 o 
  -1   7   4      169.04      192.80     16.34 o 
   0   7   4      182.49      185.12      9.30 o 
   1   7   4      413.71      376.23     12.74 o 
   2   7   4       11.01        6.34     11.78 o 
   3   7   4       59.98       50.00     12.29 o 
   4   7   4        4.12        0.15     17.43 o 
   5   7   4      995.72      971.47     43.91 o 
   6   7   4      838.46      821.19     29.84 o 
   7   7   4      284.58      259.33     19.82 o 
   8   7   4        1.73      -14.81     24.37 o 
   9   7   4        6.84       15.94     28.13 o 
  10   7   4       18.00        3.32     30.65 o 
  11   7   4      641.49      681.69     44.47 o 
  12   7   4      205.71      216.28     39.04 o 
  13   7   4       24.47       72.53     40.03 o 
  14   7   4        8.39      -10.06     42.63 o 
 -14   8   4       52.21      169.36     80.65 o 
 -13   8   4      248.80      302.15     44.74 o 
 -12   8   4      288.70      334.70     38.63 o 
 -11   8   4       21.39       17.47     32.04 o 
 -10   8   4      151.52      130.90     32.85 o 
  -9   8   4       70.08       68.95     27.30 o 
  -8   8   4      591.16      619.50     35.58 o 
  -7   8   4      288.98      271.48     27.31 o 
  -6   8   4      215.79      212.71     27.44 o 
  -5   8   4        5.63        8.03     28.35 o 
  -4   8   4     1060.78     1088.74     44.62 o 
  -3   8   4      642.61      667.11     36.46 o 
  -2   8   4     3659.71     3838.59    229.43 o 
  -1   8   4      383.62      459.03     17.49 o 
   0   8   4      132.41      133.56     11.05 o 
   1   8   4     1567.60     1644.28     40.79 o 
   2   8   4      270.01      282.36     17.87 o 
   3   8   4     2044.78     2031.97     83.90 o 
   4   8   4      212.29      229.49     25.06 o 
   5   8   4      191.19      167.66     25.13 o 
   6   8   4       47.68       52.36     24.98 o 
   7   8   4      226.54      193.33     28.46 o 
   8   8   4      819.50      757.68     32.11 o 
   9   8   4      267.99      283.06     34.83 o 
  10   8   4       51.56       37.75     31.58 o 
  11   8   4        0.70       14.42     35.34 o 
  12   8   4        3.43      -12.00     37.02 o 
  13   8   4       32.34       70.19     41.76 o 
 -13   9   4       16.82       67.65     75.31 o 
 -12   9   4        7.67       65.30     95.41 o 
 -11   9   4       44.62       33.91     40.76 o 
 -10   9   4       12.20        3.55     51.04 o 
  -9   9   4        4.43       27.84     26.20 o 
  -8   9   4      156.30      134.35     23.80 o 
  -7   9   4        2.08      -16.34     19.51 o 
  -6   9   4      404.21      361.69     59.42 o 
  -5   9   4        4.48      -21.05     31.21 o 
  -4   9   4      104.25       87.98     31.01 o 
  -3   9   4      636.71      646.86     42.83 o 
  -2   9   4        9.98      -22.55     22.55 o 
  -1   9   4      209.93      168.50     39.70 o 
   0   9   4       21.40      -16.90     19.89 o 
   1   9   4        9.24       21.90     21.08 o 
   2   9   4      983.09      846.37     49.63 o 
   3   9   4      105.60      113.65     45.42 o 
   4   9   4      803.03      755.88     43.18 o 
   5   9   4        4.09       10.06     25.82 o 
   6   9   4       43.35       37.79     28.01 o 
   7   9   4        2.28        3.59     28.85 o 
   8   9   4       70.85       80.69     33.97 o 
   9   9   4       92.04      140.80     32.00 o 
  10   9   4       39.43       34.61     35.09 o 
  11   9   4       20.16       13.28     37.60 o 
  12   9   4       53.65       75.07     40.51 o 
 -11  10   4      106.86      139.02     63.92 o 
 -10  10   4       18.65      -48.59     56.31 o 
  -9  10   4        7.88      -59.78     59.78 o 
  -8  10   4      340.88      320.76     56.28 o 
  -7  10   4        2.03      -53.92     53.92 o 
  -6  10   4     1292.80     1507.71    121.05 o 
  -5  10   4        8.83       35.21     60.71 o 
  -4  10   4      308.30      229.82     58.06 o 
  -3  10   4       28.66       71.60     15.92 o 
  -2  10   4        2.26       -8.70     14.68 o 
  -1  10   4      393.74      357.14     35.00 o 
   0  10   4        3.18      -55.56     55.56 o 
   1  10   4      374.97      312.19     78.74 o 
   2  10   4        1.23      -34.89     34.89 o 
   3  10   4        2.12      -37.28     37.28 o 
   4  10   4      271.86      239.76     32.61 o 
   5  10   4      164.46      181.02     32.90 o 
   6  10   4        3.40       -6.01     29.89 o 
   7  10   4      250.67      243.90     54.04 o 
   8  10   4       33.23       28.40     32.81 o 
   9  10   4        0.50       11.44     37.82 o 
  10  10   4      111.26      122.69     55.96 o 
  -9  11   4       67.32      -36.03     36.03 o 
  -8  11   4       21.45      -46.99     46.99 o 
  -7  11   4       54.51       -9.23     31.25 o 
  -6  11   4       32.12      162.48     75.27 o 
  -5  11   4        5.46      -46.49     64.78 o 
  -4  11   4      200.89      256.25     65.63 o 
  -3  11   4        5.75       12.30     25.97 o 
  -2  11   4       63.47       74.47     28.78 o 
  -1  11   4        1.62      -11.83     33.35 o 
   0  11   4       28.14      -34.42     34.42 o 
   1  11   4        2.72      -42.79     47.24 o 
   2  11   4      106.39       72.14     88.34 o 
   3  11   4        0.61      -38.23     38.23 o 
   4  11   4       58.01        9.68     45.14 o 
   5  11   4       21.31       -4.22     33.36 o 
   6  11   4        7.82       -9.07     32.50 o 
   7  11   4       13.79       23.46     35.56 o 
   8  11   4        7.61       31.11     57.04 o 
  -6  12   4      214.98      382.59     86.20 o 
  -5  12   4       74.19      143.27     74.92 o 
  -4  12   4      318.04      555.13     79.27 o 
  -3  12   4       55.87      131.06     33.37 o 
  -2  12   4       96.08      122.06     38.67 o 
  -1  12   4      135.19      204.29     43.35 o 
   0  12   4        5.86       44.36     38.22 o 
   1  12   4      105.16       90.66     56.13 o 
   2  12   4        7.24      -20.31     42.22 o 
   3  12   4       66.15       34.90     38.61 o 
   4  12   4       65.47       -7.02     46.36 o 
   5  12   4       21.27       21.04     43.83 o 
 -18   1   5        0.34       40.64     75.19 o 
 -17   1   5        0.07        1.04     34.17 o 
 -16   1   5       52.66      102.25     45.88 o 
 -15   1   5        9.38       30.85     16.65 o 
 -14   1   5      230.03      240.92     19.80 o 
 -13   1   5      164.85      207.26     16.71 o 
 -12   1   5      322.05      282.41     17.78 o 
 -11   1   5        3.84      -12.16     12.16 o 
 -10   1   5       33.68       -2.52     11.11 o 
  -9   1   5       16.37       -1.66      9.96 o 
  -8   1   5     1487.15     1474.45     37.22 o 
  -7   1   5       14.93       19.24      6.74 o 
  -6   1   5      220.57      279.87      8.04 o 
  -5   1   5     1895.74     1903.43     28.17 o 
  -4   1   5      552.24      438.25     11.51 o 
  -3   1   5       34.33       17.82      2.67 o 
  -2   1   5    28944.87    29289.70    392.06 o 
  -1   1   5       33.37       31.33      2.70 o 
   0   1   5     2075.58     1997.33     33.32 o 
   1   1   5    15163.38    15872.92    236.51 o 
   2   1   5     3569.11     3677.82     56.34 o 
   3   1   5     4730.61     4763.16     73.30 o 
   4   1   5      360.51      410.41     11.09 o 
   5   1   5     2982.25     2786.25     52.30 o 
   6   1   5     4032.79     4082.15     80.38 o 
   7   1   5     2847.30     2807.15     65.26 o 
   8   1   5      691.45      727.54     25.76 o 
   9   1   5        3.32       11.68     14.72 o 
  10   1   5      121.44      117.51     18.05 o 
  11   1   5       56.34       63.39     19.04 o 
  12   1   5     1811.49     1746.89     50.84 o 
  13   1   5      493.24      490.31     27.40 o 
  14   1   5       34.98       33.05     25.50 o 
  15   1   5       57.61       68.25     28.10 o 
  16   1   5       27.72       17.25     33.22 o 
  17   1   5       60.97       63.30     50.65 o 
 -18   2   5       26.33       50.36     37.25 o 
 -17   2   5      111.26      134.74     36.35 o 
 -16   2   5       26.66       78.21     30.61 o 
 -15   2   5       17.03       54.52     24.04 o 
 -14   2   5       25.79       36.53     20.63 o 
 -13   2   5      158.76      170.60     20.55 o 
 -12   2   5      471.32      450.65     35.50 o 
 -11   2   5     1029.65     1047.00     51.28 o 
 -10   2   5        1.94      -12.56     12.56 o 
  -9   2   5       63.89       53.27     10.56 o 
  -8   2   5     3358.94     3630.72     69.66 o 
  -7   2   5        5.06       -2.09      5.69 o 
  -6   2   5     1794.35     1848.74     35.49 o 
  -5   2   5     3417.95     3545.13     56.35 o 
  -4   2   5       59.84       47.01      3.60 o 
  -3   2   5       52.29       72.74      3.90 o 
  -2   2   5     1600.05     1849.72     29.78 o 
  -1   2   5       52.37       45.23      3.51 o 
   0   2   5      822.02      823.89     14.08 o 
   1   2   5     6771.54     7224.05    119.55 o 
   2   2   5     5929.30     6145.24    102.05 o 
   3   2   5     1992.65     1966.64     38.07 o 
   4   2   5      250.19      360.60     12.88 o 
   5   2   5        3.38        4.04      5.86 o 
   6   2   5      214.13      340.89     12.14 o 
   7   2   5     1612.76     1667.49     35.61 o 
   8   2   5      528.73      596.35     19.80 o 
   9   2   5      205.73      194.85     17.38 o 
  10   2   5      284.43      258.35     26.12 o 
  11   2   5        1.40      -13.65     18.30 o 
  12   2   5      407.75      404.47     29.51 o 
  13   2   5      254.40      221.03     27.37 o 
  14   2   5        1.65      -16.79     26.53 o 
  15   2   5      172.43      183.40     30.23 o 
  16   2   5       73.37       68.94     31.27 o 
  17   2   5        4.51      -12.92     49.30 o 
 -18   3   5       87.19       93.37     37.31 o 
 -17   3   5       99.95       81.37     40.98 o 
 -16   3   5       42.61       12.47     32.70 o 
 -15   3   5      177.35      155.61     30.32 o 
 -14   3   5      481.56      503.32     36.67 o 
 -13   3   5      312.68      274.90     22.95 o 
 -12   3   5       91.77       95.95     19.58 o 
 -11   3   5      394.18      308.05     19.96 o 
 -10   3   5      603.14      588.42     19.22 o 
  -9   3   5     1830.19     1887.13     39.34 o 
  -8   3   5        3.62       -8.00      8.00 o 
  -7   3   5       15.58       14.57      7.87 o 
  -6   3   5     5595.89     5655.57     88.92 o 
  -5   3   5      566.23      524.30     12.92 o 
  -4   3   5     8868.79     9210.01    147.32 o 
  -3   3   5       25.60        5.35      4.13 o 
  -2   3   5     4875.99     5308.79     89.36 o 
  -1   3   5    19179.03    19632.38    309.03 o 
   0   3   5    21000.46    21378.63    390.80 o 
   1   3   5     3547.20     3484.82     51.82 o 
   2   3   5      535.03      593.52     12.89 o 
   3   3   5     3290.28     3446.94     58.94 o 
   4   3   5     6145.42     6548.11    110.11 o 
   5   3   5     9258.25     9570.76    160.70 o 
   6   3   5      117.24      133.62      8.71 o 
   7   3   5      288.65      311.50     13.87 o 
   8   3   5     1360.09     1400.73     44.41 o 
   9   3   5       26.70       25.78     10.78 o 
  10   3   5      847.93      923.36     28.90 o 
  11   3   5     1114.78     1148.74     38.65 o 
  12   3   5       15.42       -1.33     24.03 o 
  13   3   5      266.31      198.94     36.65 o 
  14   3   5      646.32      638.90     40.56 o 
  15   3   5       28.42       65.68     31.31 o 
  16   3   5        0.93       -1.70     28.68 o 
 -17   4   5        8.25       41.36     38.43 o 
 -16   4   5      136.43      260.44     50.15 o 
 -15   4   5      176.28      235.11     32.95 o 
 -14   4   5       53.97      108.58     37.86 o 
 -13   4   5       17.72        8.24     24.13 o 
 -12   4   5      184.42      209.55     21.43 o 
 -11   4   5      685.59      698.16     26.91 o 
 -10   4   5     2947.14     2974.48     91.62 o 
  -9   4   5     1147.06     1120.78     38.14 o 
  -8   4   5       44.11       31.02      9.75 o 
  -7   4   5       50.43       27.92      8.41 o 
  -6   4   5     1037.52      993.49     21.34 o 
  -5   4   5     2644.47     2645.28     47.03 o 
  -4   4   5     6444.93     6892.44    134.54 o 
  -3   4   5      679.45      638.17     17.26 o 
  -2   4   5      243.20      359.53     11.69 o 
  -1   4   5       75.57       82.34      8.10 o 
   0   4   5     2207.24     2154.15     44.54 o 
   1   4   5      480.56      411.10     14.09 o 
   2   4   5     2923.52     2951.55     54.33 o 
   3   4   5     1464.33     1491.66     40.17 o 
   4   4   5     1755.94     1831.99     32.67 o 
   5   4   5      183.90      206.41      8.87 o 
   6   4   5     1038.75     1152.60     23.44 o 
   7   4   5      223.06      225.01     12.64 o 
   8   4   5     1323.96     1129.18     51.86 o 
   9   4   5      331.25      353.07     24.96 o 
  10   4   5      122.56      159.28     15.93 o 
  11   4   5       51.55       41.22     20.48 o 
  12   4   5      137.54      116.19     26.65 o 
  13   4   5      118.97       73.27     25.14 o 
  14   4   5      365.34      371.35     30.76 o 
  15   4   5      291.84      294.20     53.88 o 
  16   4   5      220.23      218.79     47.43 o 
 -17   5   5        0.74      -21.89     53.15 o 
 -16   5   5       29.47       36.15     38.86 o 
 -15   5   5      121.15      136.44     33.04 o 
 -14   5   5      112.03      150.21     38.57 o 
 -13   5   5      393.54      359.52     29.06 o 
 -12   5   5      126.44       98.95     24.21 o 
 -11   5   5       93.95       73.53     21.71 o 
 -10   5   5       98.29       78.22     17.70 o 
  -9   5   5      519.99      475.43     32.50 o 
  -8   5   5     1803.50     1703.83     35.88 o 
  -7   5   5     1369.12     1411.98     33.23 o 
  -6   5   5       15.25        3.54      7.25 o 
  -5   5   5      142.17      134.12      7.16 o 
  -4   5   5      561.87      533.19     17.98 o 
  -3   5   5     2788.85     2854.96     61.90 o 
  -2   5   5    10353.77    10292.18    233.38 o 
  -1   5   5     1020.39     1127.83     30.86 o 
   0   5   5      803.73      843.86     21.49 o 
   1   5   5     5888.62     6088.43    119.58 o 
   2   5   5       28.22       12.92      7.24 o 
   3   5   5     3623.39     3649.34     63.08 o 
   4   5   5       37.64       51.32      7.13 o 
   5   5   5       55.08       37.16      8.06 o 
   6   5   5     2028.34     1972.88     37.87 o 
   7   5   5     1842.88     1915.11     37.95 o 
   8   5   5      149.09      131.45     14.49 o 
   9   5   5       33.69       22.61     14.22 o 
  10   5   5      415.75      332.05     32.30 o 
  11   5   5      750.87      674.09     37.13 o 
  12   5   5      425.62      450.70     40.69 o 
  13   5   5      253.29      302.66     40.89 o 
  14   5   5        1.37        4.51     43.40 o 
  15   5   5       42.13       33.75     43.52 o 
 -16   6   5      124.91      224.87     76.09 o 
 -15   6   5        0.54       67.55     47.06 o 
 -14   6   5        3.23       29.44     30.08 o 
 -13   6   5       78.78       92.15     29.91 o 
 -12   6   5      657.23      595.60     31.75 o 
 -11   6   5     1058.96     1010.42     40.60 o 
 -10   6   5      268.16      257.23     30.04 o 
  -9   6   5       51.84       36.90     16.08 o 
  -8   6   5     1166.40     1148.44     27.94 o 
  -7   6   5      395.66      411.04     14.56 o 
  -6   6   5      456.72      441.25     13.87 o 
  -5   6   5       69.92       50.73     13.08 o 
  -4   6   5      443.67      427.16     16.27 o 
  -3   6   5     1631.84     1589.92     41.94 o 
  -2   6   5      804.42      789.81     29.01 o 
  -1   6   5        7.61       12.48     10.13 o 
   0   6   5      259.57      264.95      9.55 o 
   1   6   5     1270.17     1290.27     34.06 o 
   2   6   5     1404.70     1439.81     38.09 o 
   3   6   5      568.89      547.80     21.08 o 
   4   6   5      895.09      860.21     23.35 o 
   5   6   5       68.23       52.92      9.25 o 
   6   6   5      441.36      351.83     24.66 o 
   7   6   5       16.27       26.10     15.23 o 
   8   6   5        9.24       11.23     19.60 o 
   9   6   5      740.61      619.45     37.32 o 
  10   6   5      193.81      179.92     31.03 o 
  11   6   5        1.91       22.89     32.03 o 
  12   6   5       11.36       18.64     35.80 o 
  13   6   5      104.87      130.10     41.58 o 
  14   6   5       46.07       20.37     66.93 o 
  15   6   5      166.08       69.58     52.29 o 
 -15   7   5      237.90      323.80     56.66 o 
 -14   7   5      135.91      126.24     39.20 o 
 -13   7   5       89.00      128.71     36.06 o 
 -12   7   5      476.47      501.63     40.63 o 
 -11   7   5       23.71       -1.29     40.77 o 
 -10   7   5      292.76      277.73     27.87 o 
  -9   7   5       47.45       15.04     22.27 o 
  -8   7   5      180.51      129.28     16.90 o 
  -7   7   5      464.87      521.39     16.72 o 
  -6   7   5     2119.49     2306.17     65.48 o 
  -5   7   5       40.14       41.11     18.08 o 
  -4   7   5      287.11      270.49     17.00 o 
  -3   7   5      174.29      212.86     14.72 o 
  -2   7   5       46.83       50.01     11.66 o 
  -1   7   5     2541.09     2645.86     65.63 o 
   0   7   5     3369.18     3398.59     63.76 o 
   1   7   5      402.28      444.53     30.34 o 
   2   7   5      297.59      264.75     14.51 o 
   3   7   5      124.83      138.60     13.97 o 
   4   7   5     1296.29     1393.31     46.59 o 
   5   7   5     1836.56     1781.60     65.23 o 
   6   7   5      495.78      507.75     22.99 o 
   7   7   5       65.65       72.68     17.30 o 
   8   7   5      189.62      198.70     21.66 o 
   9   7   5       69.58       20.53     28.77 o 
  10   7   5      250.96      284.75     34.81 o 
  11   7   5      543.49      585.36     43.80 o 
  12   7   5        8.41        1.64     39.61 o 
  13   7   5       26.05       69.16     41.40 o 
  14   7   5       62.63      130.80     55.42 o 
 -14   8   5        1.14       37.81     48.56 o 
 -13   8   5       10.80      -28.51     43.70 o 
 -12   8   5       16.18       52.55     34.88 o 
 -11   8   5       13.00       34.28     71.56 o 
 -10   8   5      268.69      290.34     33.15 o 
  -9   8   5      159.28      135.90     27.79 o 
  -8   8   5      204.34      156.12     23.67 o 
  -7   8   5       67.63       66.36     20.64 o 
  -6   8   5       12.19        2.88     59.49 o 
  -5   8   5     1750.87     1803.64     84.40 o 
  -4   8   5      358.76      389.47     25.60 o 
  -3   8   5      173.43      147.91     19.91 o 
  -2   8   5       17.21       53.30     21.99 o 
  -1   8   5     1187.32     1122.32     28.56 o 
   0   8   5      108.69      127.98      9.93 o 
   1   8   5     1316.13     1337.27     58.24 o 
   2   8   5       30.33       10.38     17.60 o 
   3   8   5        7.76       19.85     23.65 o 
   4   8   5      289.85      276.13     25.98 o 
   5   8   5        1.74       -4.21     23.23 o 
   6   8   5       61.87       25.35     25.13 o 
   7   8   5       29.74       26.18     27.10 o 
   8   8   5      470.10      439.28     35.34 o 
   9   8   5      355.46      362.10     35.09 o 
  10   8   5      106.43       93.01     36.66 o 
  11   8   5       16.77       49.76     35.42 o 
  12   8   5       20.71       14.06     38.71 o 
  13   8   5       46.02       74.38     41.50 o 
 -13   9   5      301.68      364.21     53.26 o 
 -12   9   5        1.60        9.79     77.56 o 
 -11   9   5        0.99        1.23    106.23 o 
 -10   9   5       19.81      -12.28     59.49 o 
  -9   9   5        9.85        9.63     63.81 o 
  -8   9   5      168.89      154.13     55.51 o 
  -7   9   5      607.40      547.11     31.42 o 
  -6   9   5      168.18      201.41     35.38 o 
  -5   9   5       15.18       -8.74     43.53 o 
  -4   9   5       11.26        2.10     29.16 o 
  -3   9   5       36.95       56.26     28.60 o 
  -2   9   5      308.05      317.47     18.30 o 
  -1   9   5        6.41       11.92     13.86 o 
   0   9   5       98.06       96.09     21.93 o 
   1   9   5     1191.09     1234.59     58.77 o 
   2   9   5      120.01       99.95     28.45 o 
   3   9   5     1859.41     1816.66     80.19 o 
   4   9   5       24.56       18.04     32.50 o 
   5   9   5       15.62        8.27     27.01 o 
   6   9   5      370.98      394.53     34.08 o 
   7   9   5       41.73       43.49     28.80 o 
   8   9   5        8.79       56.88     31.73 o 
   9   9   5       85.38       82.51     35.14 o 
  10   9   5      106.14      106.85     36.97 o 
  11   9   5       58.00       45.54     37.76 o 
 -11  10   5      121.32      235.78    122.41 o 
 -10  10   5        0.22        0.92     51.49 o 
  -9  10   5       24.46       -7.77     53.03 o 
  -8  10   5      109.08      106.47     31.21 o 
  -7  10   5       13.35      -44.18     46.67 o 
  -6  10   5      344.98      322.24     73.85 o 
  -5  10   5       22.16       19.64     55.92 o 
  -4  10   5        2.22       23.71     54.71 o 
  -3  10   5      314.00      272.32     57.78 o 
  -2  10   5        2.79      -15.35     15.35 o 
  -1  10   5       74.53        8.40    110.45 o 
   0  10   5        6.69      -53.39     53.39 o 
   1  10   5       42.47       39.44     63.03 o 
   2  10   5      153.43      167.71     39.24 o 
   3  10   5      272.60      318.11     38.52 o 
   4  10   5       71.88       84.86     31.11 o 
   5  10   5        1.39      -11.25     30.42 o 
   6  10   5       15.39       17.15     31.17 o 
   7  10   5      334.68      408.42     41.93 o 
   8  10   5      118.36      152.42     36.06 o 
   9  10   5       34.01        8.38     37.22 o 
  10  10   5       72.89       53.74     38.27 o 
  -9  11   5      171.99      102.68     78.02 o 
  -8  11   5       20.15      -84.56     84.56 o 
  -7  11   5        1.80       17.07     74.28 o 
  -6  11   5      157.25      169.26     71.49 o 
  -5  11   5       67.44       -7.86     66.63 o 
  -4  11   5      131.55       77.13     61.85 o 
  -3  11   5        0.96       48.49     60.28 o 
  -2  11   5        0.42       -2.36     29.66 o 
  -1  11   5      387.81      431.43     40.68 o 
   0  11   5      193.30      180.36     44.32 o 
   1  11   5       62.35       39.06     53.67 o 
   2  11   5       11.34      -52.20     96.56 o 
   3  11   5       93.65       64.00     47.25 o 
   4  11   5       79.56      104.19     35.20 o 
   5  11   5       84.40      133.25     34.69 o 
   6  11   5        2.50       39.89     35.31 o 
   7  11   5       41.63       74.38     39.57 o 
   8  11   5        3.92       49.38     38.25 o 
  -5  12   5       64.20       -0.93     73.13 o 
  -4  12   5      224.84      286.67     73.63 o 
  -3  12   5       13.78       18.43     62.56 o 
  -2  12   5        0.43       47.76     33.44 o 
  -1  12   5        1.05      -24.77     36.06 o 
   0  12   5      116.57      117.57     40.28 o 
   1  12   5       72.34       88.10     49.81 o 
   2  12   5       74.35       89.29     45.89 o 
   3  12   5      142.95      117.03     60.02 o 
   4  12   5        0.71      -38.61     38.61 o 
 -18   0   6      537.28      775.25    100.20 o 
 -17   0   6      457.21      558.94    159.51 o 
 -16   0   6        2.08       45.57     48.12 o 
 -15   0   6      143.06      179.69     29.37 o 
 -14   0   6      106.77      130.37     21.64 o 
 -13   0   6     5492.21     5125.78    113.48 o 
 -12   0   6      660.47      569.10     29.10 o 
 -11   0   6      469.63      343.22     22.24 o 
 -10   0   6     2851.90     2538.49     72.33 o 
  -9   0   6      318.67      322.35     19.81 o 
  -8   0   6     4934.65     4928.44    115.98 o 
  -7   0   6     5399.37     5561.47    141.53 o 
  -6   0   6      549.30      618.19     20.22 o 
  -5   0   6    23162.13    22370.46    443.29 o 
  -4   0   6     5627.65     5766.30    115.70 o 
  -3   0   6    20832.38    21855.54    461.86 o 
  -2   0   6    12303.54    13004.81    253.45 o 
  -1   0   6    10005.86    10057.97    219.25 o 
   0   0   6      117.64      129.07      7.12 o 
   1   0   6    33524.13    34212.48    782.48 o 
   2   0   6      669.78      612.33     20.41 o 
   3   0   6    17860.33    17779.65    473.12 o 
   4   0   6      780.62      863.80     24.79 o 
   5   0   6        7.66       28.33     11.12 o 
   6   0   6     5876.72     5442.98    149.01 o 
   7   0   6     2191.51     1969.19     68.09 o 
   8   0   6       27.65       26.66     19.94 o 
   9   0   6       20.96      -15.53     19.39 o 
  10   0   6      447.81      394.42     30.63 o 
  11   0   6     1001.83      979.24     51.88 o 
  12   0   6      165.63      217.21     31.95 o 
  13   0   6      890.88      919.36     49.76 o 
  14   0   6      167.84      227.89     35.30 o 
  15   0   6       14.70       35.83     47.34 o 
  16   0   6       69.11       62.54     51.07 o 
  17   0   6      372.15      334.74     74.78 o 
 -18   1   6        2.48       89.02     44.57 o 
 -17   1   6       62.43       85.29     44.55 o 
 -16   1   6      350.27      384.43     38.70 o 
 -15   1   6      553.94      596.81     27.90 o 
 -14   1   6      371.56      388.31     20.61 o 
 -13   1   6      776.59      724.19     26.80 o 
 -12   1   6       52.83       31.30     13.84 o 
 -11   1   6     1085.28      948.19     28.35 o 
 -10   1   6     1862.48     1600.65     59.09 o 
  -9   1   6     4726.29     4732.54    116.93 o 
  -8   1   6      879.54      873.83     22.36 o 
  -7   1   6     2012.60     2121.58     34.17 o 
  -6   1   6     1678.56     1827.01     28.99 o 
  -5   1   6     5702.30     5882.80     85.82 o 
  -4   1   6      477.12      452.86      9.78 o 
  -3   1   6     4535.60     4531.46     64.00 o 
  -2   1   6    24980.59    25450.47    338.20 o 
  -1   1   6     2984.95     2898.80     43.90 o 
   0   1   6      103.67       87.37      4.25 o 
   1   1   6     3536.49     3527.46     61.19 o 
   2   1   6     1671.70     1663.64     29.30 o 
   3   1   6    18351.82    19091.75    315.17 o 
   4   1   6    12813.71    13481.98    239.92 o 
   5   1   6      476.68      603.18     17.78 o 
   6   1   6      241.88      185.56     11.75 o 
   7   1   6     1028.27     1005.28     30.21 o 
   8   1   6     5823.40     5672.02    135.78 o 
   9   1   6     2563.36     2427.82     59.82 o 
  10   1   6     3442.24     3264.38     77.67 o 
  11   1   6     2283.34     2169.74     58.01 o 
  12   1   6      184.53      170.62     22.21 o 
  13   1   6      258.37      267.13     24.99 o 
  14   1   6      478.75      495.68     33.91 o 
  15   1   6      579.68      614.40     36.64 o 
  16   1   6      412.94      405.14     40.04 o 
  17   1   6       29.50       -1.12     46.16 o 
 -18   2   6      280.14      381.44     58.30 o 
 -17   2   6      328.30      469.42     46.96 o 
 -16   2   6      220.04      257.46     35.76 o 
 -15   2   6        0.80       -5.62     22.63 o 
 -14   2   6      412.43      445.26     24.47 o 
 -13   2   6      165.61      192.79     27.36 o 
 -12   2   6     3318.29     3342.17     89.71 o 
 -11   2   6     5109.50     5111.41     94.37 o 
 -10   2   6      528.13      519.14     17.82 o 
  -9   2   6      571.03      576.93     22.44 o 
  -8   2   6      331.48      345.34     12.74 o 
  -7   2   6     4345.91     4086.28     70.44 o 
  -6   2   6    17228.01    17321.91    248.12 o 
  -5   2   6      303.37      353.65      8.96 o 
  -4   2   6     2503.17     2673.88     41.18 o 
  -3   2   6     5743.05     5844.43     80.55 o 
  -2   2   6      778.02      741.96     12.57 o 
  -1   2   6    19183.12    19054.79    268.02 o 
   0   2   6     4069.03     4081.49     66.00 o 
   1   2   6      289.74      283.20      8.26 o 
   2   2   6     4789.25     4965.98     82.67 o 
   3   2   6    26554.91    28330.28    446.07 o 
   4   2   6     2617.21     2382.79     42.22 o 
   5   2   6    19857.69    20446.65    381.27 o 
   6   2   6      186.99      222.85      9.60 o 
   7   2   6     1099.43     1034.80     25.04 o 
   8   2   6     4102.27     4003.66     90.74 o 
   9   2   6       52.89       34.03     15.76 o 
  10   2   6      610.05      667.45     26.25 o 
  11   2   6     1341.38     1318.12     42.57 o 
  12   2   6     1982.23     1778.80     52.38 o 
  13   2   6      310.04      328.80     29.40 o 
  14   2   6       61.55       52.13     27.78 o 
  15   2   6       50.96       33.84     28.39 o 
  16   2   6      184.76      174.30     33.02 o 
 -18   3   6       14.19       38.63     65.99 o 
 -17   3   6      109.21      117.75     36.68 o 
 -16   3   6       47.50       79.90     35.49 o 
 -15   3   6      916.76      943.42     41.61 o 
 -14   3   6      727.08      711.66     37.35 o 
 -13   3   6       96.86       73.04     21.57 o 
 -12   3   6        1.81       -1.61     19.78 o 
 -11   3   6      768.98      741.72     27.61 o 
 -10   3   6     1184.97     1157.85     34.32 o 
  -9   3   6     3165.15     3240.96     69.98 o 
  -8   3   6     1855.22     1806.70     33.17 o 
  -7   3   6      407.05      333.89     11.62 o 
  -6   3   6      119.22      129.38      7.92 o 
  -5   3   6     4119.75     3947.14     64.98 o 
  -4   3   6     4374.28     4541.26     66.21 o 
  -3   3   6     6335.58     6704.16    100.45 o 
  -2   3   6       34.72       33.76      4.24 o 
  -1   3   6       28.09       21.33      4.43 o 
   0   3   6     3022.63     3304.42     62.24 o 
   1   3   6      137.87      153.50      6.66 o 
   2   3   6     1917.82     2287.18     42.04 o 
   3   3   6     7391.08     7494.18    125.39 o 
   4   3   6     1464.77     1419.31     28.61 o 
   5   3   6      348.11      346.73     11.80 o 
   6   3   6      237.88      225.79     10.58 o 
   7   3   6      571.21      526.67     16.97 o 
   8   3   6     1390.08     1423.98     43.12 o 
   9   3   6     3463.99     3650.79     73.22 o 
  10   3   6     1547.95     1575.58     45.13 o 
  11   3   6      129.97      111.34     23.73 o 
  12   3   6      123.32       96.48     26.41 o 
  13   3   6      497.49      469.46     33.08 o 
  14   3   6      181.77      207.54     31.07 o 
  15   3   6      253.47      296.75     33.42 o 
  16   3   6      176.22      190.22     45.07 o 
 -17   4   6       10.41       95.58     33.14 o 
 -16   4   6      198.81      191.21     36.24 o 
 -15   4   6        4.25       -7.98     27.93 o 
 -14   4   6       69.58       58.87     25.99 o 
 -13   4   6      501.12      526.60     31.39 o 
 -12   4   6      216.93      233.96     21.76 o 
 -11   4   6       37.65       54.00     22.60 o 
 -10   4   6     1826.68     1963.41     50.17 o 
  -9   4   6        1.45       12.48     13.04 o 
  -8   4   6     2363.01     2374.19     45.54 o 
  -7   4   6      542.12      532.77     14.99 o 
  -6   4   6      487.81      505.40     14.12 o 
  -5   4   6     5561.34     5283.76     94.10 o 
  -4   4   6     4232.53     4060.15     74.94 o 
  -3   4   6       88.56       77.09      8.09 o 
  -2   4   6     6671.50     7138.13    119.83 o 
  -1   4   6     2024.02     2175.65     38.90 o 
   0   4   6      553.20      721.28     17.52 o 
   1   4   6    20400.05    20818.96    379.98 o 
   2   4   6     2032.07     2364.90     41.82 o 
   3   4   6     7899.11     8047.02    143.92 o 
   4   4   6        8.77        5.96      6.65 o 
   5   4   6     1003.94     1019.76     22.01 o 
   6   4   6     3523.11     3619.47     59.74 o 
   7   4   6     1286.64     1299.19     30.94 o 
   8   4   6        1.02        2.92      9.96 o 
   9   4   6      160.23      169.84     15.29 o 
  10   4   6      176.65      157.37     19.31 o 
  11   4   6     1846.83     1921.54     84.46 o 
  12   4   6      903.63      900.91     40.35 o 
  13   4   6      441.25      477.60     31.94 o 
  14   4   6      174.80      129.15     36.23 o 
  15   4   6      122.93      106.46     39.62 o 
  16   4   6       33.74       31.42     63.67 o 
 -17   5   6       51.30      125.78     44.59 o 
 -16   5   6      423.41      428.74     49.92 o 
 -15   5   6      215.31      244.60     30.96 o 
 -14   5   6      476.14      521.42     33.79 o 
 -13   5   6      672.00      704.08     35.45 o 
 -12   5   6       64.79       72.73     24.48 o 
 -11   5   6      371.95      373.54     26.09 o 
 -10   5   6      923.04      874.57     35.72 o 
  -9   5   6      452.51      443.16     19.91 o 
  -8   5   6      404.10      414.89     14.31 o 
  -7   5   6      284.81      264.90     12.54 o 
  -6   5   6      439.75      392.90     14.04 o 
  -5   5   6       69.16       60.71      7.93 o 
  -4   5   6      245.73      271.61     17.82 o 
  -3   5   6     3288.33     3181.51     68.78 o 
  -2   5   6     1039.49     1062.70     26.63 o 
  -1   5   6       34.31       28.08      5.96 o 
   0   5   6      119.02      115.73      8.32 o 
   1   5   6      218.87      235.68     12.36 o 
   2   5   6     1812.25     1844.62     39.70 o 
   3   5   6     1414.54     1366.45     26.27 o 
   4   5   6      859.29      812.17     18.31 o 
   5   5   6      205.30      219.18     10.25 o 
   6   5   6      167.30      158.93     11.50 o 
   7   5   6     2036.66     2181.44     42.22 o 
   8   5   6       69.88       82.71     13.29 o 
   9   5   6       16.22      -18.94     23.76 o 
  10   5   6      618.32      522.28     49.38 o 
  11   5   6       81.78       53.52     32.05 o 
  12   5   6      184.54      212.23     38.36 o 
  13   5   6       98.55       87.31     39.98 o 
  14   5   6      450.77      411.03     46.09 o 
  15   5   6      257.02      340.52     81.38 o 
 -16   6   6       79.97      114.69     55.31 o 
 -15   6   6       15.35       54.98     49.82 o 
 -14   6   6      120.58      139.86     33.01 o 
 -13   6   6        0.33       35.57     28.47 o 
 -12   6   6      315.50      328.38     28.94 o 
 -11   6   6     1745.10     1695.97     66.20 o 
 -10   6   6     1036.37      995.90     55.95 o 
  -9   6   6      317.73      297.02     19.59 o 
  -8   6   6      798.34      745.40     26.69 o 
  -7   6   6     1145.72     1125.76     30.02 o 
  -6   6   6     3542.14     3451.47     64.06 o 
  -5   6   6       39.08       38.19     13.43 o 
  -4   6   6      942.24      925.45     34.71 o 
  -3   6   6     2887.94     2977.95     71.84 o 
  -2   6   6      288.72      253.58     15.93 o 
  -1   6   6     5754.92     5938.97    120.38 o 
   0   6   6      476.62      444.24     15.28 o 
   1   6   6      383.91      371.69     13.67 o 
   2   6   6      126.34      131.81     10.09 o 
   3   6   6      559.68      545.42     22.57 o 
   4   6   6     1499.29     1588.53     40.89 o 
   5   6   6     2160.27     2187.01     46.72 o 
   6   6   6        0.63       32.65     13.02 o 
   7   6   6      862.41      807.12     34.12 o 
   8   6   6     1349.14     1307.97     46.04 o 
   9   6   6      739.94      695.39     50.92 o 
  10   6   6      701.97      704.60     64.59 o 
  11   6   6       56.18      112.25     34.11 o 
  12   6   6      286.03      307.59     41.13 o 
  13   6   6       30.29       21.60     39.29 o 
  14   6   6        0.78        8.01     43.74 o 
 -15   7   6      137.97      353.80    127.37 o 
 -14   7   6       30.18        6.46     54.80 o 
 -13   7   6       23.58       19.87     31.83 o 
 -12   7   6      114.42      135.67     30.12 o 
 -11   7   6        4.47       23.28     26.85 o 
 -10   7   6       12.49       -3.72     27.11 o 
  -9   7   6      737.60      710.95     36.23 o 
  -8   7   6       86.18       75.39     17.41 o 
  -7   7   6       27.33       10.61     11.72 o 
  -6   7   6      491.20      454.80     21.77 o 
  -5   7   6     1287.95     1345.12     40.73 o 
  -4   7   6      566.60      505.92     26.26 o 
  -3   7   6        1.14       -4.59     11.71 o 
  -2   7   6      175.49      149.27     12.65 o 
  -1   7   6      278.97      267.89      9.40 o 
   0   7   6       12.08        7.07     11.60 o 
   1   7   6     1474.20     1441.42     41.79 o 
   2   7   6       24.81       54.31     12.84 o 
   3   7   6      496.61      540.90     27.25 o 
   4   7   6      106.96       78.33     18.07 o 
   5   7   6      761.91      760.03     43.45 o 
   6   7   6      132.44      120.29     15.07 o 
   7   7   6       68.17       76.99     18.28 o 
   8   7   6      419.34      360.31     32.30 o 
   9   7   6       58.33      101.33     31.11 o 
  10   7   6      174.00      161.62     34.89 o 
  11   7   6        2.91       25.23     33.97 o 
  12   7   6       10.41       52.85     38.38 o 
  13   7   6      269.96      307.95     45.69 o 
  14   7   6      171.35      193.31     53.66 o 
 -14   8   6       25.74      100.35     50.75 o 
 -13   8   6      126.06      157.99     49.16 o 
 -12   8   6        6.93       14.87     42.30 o 
 -11   8   6        1.36      -10.87     33.08 o 
 -10   8   6     1037.25      992.75     60.91 o 
  -9   8   6       29.70       13.09     45.70 o 
  -8   8   6      939.30      891.25     44.79 o 
  -7   8   6        4.65       34.22     18.32 o 
  -6   8   6       98.97       71.78     31.39 o 
  -5   8   6      833.96      921.71     54.73 o 
  -4   8   6      247.38      249.83     28.11 o 
  -3   8   6     1106.38     1130.45     43.99 o 
  -2   8   6       34.56       58.58     18.04 o 
  -1   8   6      497.87      525.81     18.59 o 
   0   8   6        3.51        3.11     13.01 o 
   1   8   6       79.91      111.20     22.87 o 
   2   8   6       89.02      118.05     24.84 o 
   3   8   6      315.15      329.37     61.38 o 
   4   8   6       35.15       45.10     23.00 o 
   5   8   6       33.39       57.29     24.49 o 
   6   8   6      737.71      694.56     38.19 o 
   7   8   6      287.03      276.10     30.97 o 
   8   8   6      154.98      167.41     32.03 o 
   9   8   6       28.78       12.24     32.02 o 
  10   8   6       15.46       19.90     34.45 o 
  11   8   6      182.96      247.36     47.01 o 
  12   8   6       90.86       90.14     41.15 o 
 -13   9   6       58.56       36.74     48.93 o 
 -12   9   6        0.11       17.48     77.99 o 
 -11   9   6        0.86      -68.30    105.23 o 
 -10   9   6        7.09       -3.19     48.31 o 
  -9   9   6       13.68       52.40     49.06 o 
  -8   9   6       43.90       48.71     50.56 o 
  -7   9   6       11.93        4.35     19.65 o 
  -6   9   6      105.33       65.63     56.63 o 
  -5   9   6        3.20      -53.99     53.99 o 
  -4   9   6       91.69       83.74     41.82 o 
  -3   9   6       12.95      -10.64     26.51 o 
  -2   9   6      139.68      161.42     28.43 o 
  -1   9   6       32.77       56.89     17.60 o 
   0   9   6       29.94       71.99     24.05 o 
   1   9   6      275.24      292.05     30.45 o 
   2   9   6       12.33       43.66     50.24 o 
   3   9   6        8.45       14.77     29.85 o 
   4   9   6        7.63       30.03     27.28 o 
   5   9   6      301.02      270.94     36.52 o 
   6   9   6       40.90       19.52     28.59 o 
   7   9   6       11.35       10.18     30.62 o 
   8   9   6      129.52      104.65     33.51 o 
   9   9   6       13.97      -22.01     35.19 o 
  10   9   6       21.45      -25.07     34.91 o 
  11   9   6        1.23       26.42     39.36 o 
 -11  10   6       45.91       14.42    173.01 o 
 -10  10   6        4.36       18.10     54.24 o 
  -9  10   6       20.75       46.11     80.74 o 
  -8  10   6      275.22      302.46     58.71 o 
  -7  10   6       90.61      -31.00     67.85 o 
  -6  10   6      126.08      129.98     69.56 o 
  -5  10   6      329.13      361.45     68.42 o 
  -4  10   6        9.43      -10.00     55.06 o 
  -3  10   6      212.88      252.96     56.49 o 
  -2  10   6       24.50        0.83     25.94 o 
  -1  10   6       70.60       55.29     29.23 o 
   0  10   6        0.68       22.40     30.58 o 
   1  10   6       63.29      123.56     34.46 o 
   2  10   6        3.28       26.39     34.56 o 
   3  10   6        1.90      -13.76     35.49 o 
   4  10   6      118.31      151.59     33.07 o 
   5  10   6      162.99      209.09     33.83 o 
   6  10   6      183.62      210.79     35.15 o 
   7  10   6      127.42      204.19     35.70 o 
   8  10   6       17.31        8.57     34.77 o 
   9  10   6       37.04       10.53     37.57 o 
  -9  11   6       30.40      -85.70     85.70 o 
  -8  11   6       34.72      -79.70     79.70 o 
  -7  11   6       76.38        5.93     80.85 o 
  -6  11   6      157.29      146.55     76.20 o 
  -5  11   6        2.61       42.85     67.49 o 
  -4  11   6        0.13        0.93     61.99 o 
  -3  11   6        3.13      -59.63     59.63 o 
  -2  11   6       31.34       30.56     32.32 o 
  -1  11   6       30.41      -34.01     34.01 o 
   0  11   6        4.03      -49.63     77.63 o 
   1  11   6       11.57      -37.88     37.88 o 
   2  11   6        1.60      -35.24     53.64 o 
   3  11   6       12.81       -4.18     34.53 o 
   4  11   6        1.16       14.70     35.39 o 
   5  11   6       40.22       61.38     35.99 o 
   6  11   6        1.97        5.11     36.57 o 
   7  11   6        0.11      -36.13     36.13 o 
  -5  12   6      102.87      186.33     78.20 o 
  -4  12   6        2.64       16.07     68.56 o 
  -3  12   6       65.71       19.28     68.92 o 
  -2  12   6       17.37       28.44     33.40 o 
  -1  12   6       52.97      103.84     39.41 o 
   0  12   6        3.02       24.53     41.08 o 
   1  12   6       22.13      -30.97     66.56 o 
   2  12   6       12.48      -66.04     85.67 o 
   3  12   6       97.42       51.98     42.58 o 
   4  12   6       45.77       56.98     44.44 o 
 -18   1   7       38.88      137.96     63.63 o 
 -17   1   7        6.03       84.01     57.87 o 
 -16   1   7        2.58       11.41     34.89 o 
 -15   1   7      301.66      329.26     23.91 o 
 -14   1   7       84.30       43.49     20.70 o 
 -13   1   7      332.90      239.97     18.28 o 
 -12   1   7      195.91      161.73     25.43 o 
 -11   1   7       63.88       36.94     13.13 o 
 -10   1   7       74.50       42.47     11.68 o 
  -9   1   7     1067.89     1127.85     27.36 o 
  -8   1   7      764.31      733.66     18.15 o 
  -7   1   7       22.73       56.03      6.72 o 
  -6   1   7     5859.82     6341.42     96.01 o 
  -5   1   7       35.76       84.34      5.58 o 
  -4   1   7    18363.89    19150.07    289.12 o 
  -3   1   7      322.62      276.48      6.75 o 
  -2   1   7      693.78      777.49     14.19 o 
  -1   1   7    11343.20    11146.32    181.97 o 
   0   1   7     3150.98     3026.53     56.47 o 
   1   1   7     6689.06     6305.94    123.67 o 
   2   1   7        9.42        5.28      4.98 o 
   3   1   7     1583.11     1464.09     30.25 o 
   4   1   7     1366.60     1719.98     35.52 o 
   5   1   7      167.56      147.47     12.78 o 
   6   1   7     1222.23     1136.01     29.12 o 
   7   1   7       94.29      126.89     14.04 o 
   8   1   7     1335.71     1298.80     36.67 o 
   9   1   7       39.81       25.04     15.56 o 
  10   1   7      883.36      804.44     29.35 o 
  11   1   7        0.73       11.77     19.50 o 
  12   1   7        9.34       26.45     21.31 o 
  13   1   7       16.23       10.11     21.79 o 
  14   1   7       47.13       55.00     27.38 o 
  15   1   7       61.45       16.07     30.41 o 
  16   1   7       11.13       -3.50     34.24 o 
 -18   2   7        9.15       70.90     44.13 o 
 -17   2   7        1.34       35.96     35.65 o 
 -16   2   7       25.49       27.94     33.59 o 
 -15   2   7      352.46      370.84     38.71 o 
 -14   2   7      221.69      229.65     27.65 o 
 -13   2   7       20.78      -16.41     18.28 o 
 -12   2   7       19.71      -15.31     15.31 o 
 -11   2   7        1.53      -12.75     12.75 o 
 -10   2   7       27.47       28.03     11.12 o 
  -9   2   7      764.20      751.13     26.82 o 
  -8   2   7      639.77      640.95     19.81 o 
  -7   2   7     3016.60     3533.57     55.42 o 
  -6   2   7       80.49       97.60      7.33 o 
  -5   2   7      214.96      254.39      8.42 o 
  -4   2   7     1849.51     1866.54     30.91 o 
  -3   2   7       87.67       80.13      4.72 o 
  -2   2   7       46.77       73.02      5.06 o 
  -1   2   7     1044.00     1119.48     20.34 o 
   0   2   7      345.90      352.01      9.58 o 
   1   2   7       92.52       82.10      5.40 o 
   2   2   7     1636.06     1708.10     30.43 o 
   3   2   7     3660.58     4360.24     74.36 o 
   4   2   7      168.10      163.27      8.49 o 
   5   2   7      357.13      331.80     12.71 o 
   6   2   7        7.71        6.62      7.57 o 
   7   2   7      236.45      285.19     14.18 o 
   8   2   7       22.76       15.08     14.15 o 
   9   2   7      196.68      198.31     18.25 o 
  10   2   7      261.31      249.09     20.68 o 
  11   2   7      238.34      234.74     22.97 o 
  12   2   7        1.03      -13.67     21.31 o 
  13   2   7       23.50        4.03     26.28 o 
  14   2   7       19.16       11.03     28.14 o 
  15   2   7       11.00      -29.35     29.35 o 
  16   2   7       14.41       96.89     35.77 o 
 -18   3   7        2.73       42.32     69.24 o 
 -17   3   7       40.65       82.49     38.13 o 
 -16   3   7        0.62       16.06     38.38 o 
 -15   3   7        7.89       27.41     25.26 o 
 -14   3   7        6.57       -2.58     22.53 o 
 -13   3   7      109.67      106.73     30.90 o 
 -12   3   7       38.00       37.47     18.89 o 
 -11   3   7      629.73      661.68     23.57 o 
 -10   3   7      285.01      282.41     16.12 o 
  -9   3   7       11.50       -5.70      9.34 o 
  -8   3   7      418.19      381.39     12.40 o 
  -7   3   7     1586.46     1394.13     24.95 o 
  -6   3   7     2443.25     2393.89     38.62 o 
  -5   3   7      753.78      823.25     16.15 o 
  -4   3   7      148.08      103.62      5.48 o 
  -3   3   7     5688.54     5665.04     99.89 o 
  -2   3   7      476.07      482.16     13.10 o 
  -1   3   7     5752.87     5484.61     98.71 o 
   0   3   7      275.63      347.88      8.90 o 
   1   3   7     1620.70     1610.49     28.86 o 
   2   3   7      123.98       76.91      6.10 o 
   3   3   7      748.27      561.82     13.78 o 
   4   3   7       57.26       39.79      8.25 o 
   5   3   7     1723.19     1713.77     36.91 o 
   6   3   7        3.05        0.74      8.83 o 
   7   3   7      173.46      150.76     11.62 o 
   8   3   7     2445.76     2476.70     59.17 o 
   9   3   7      635.44      665.61     21.49 o 
  10   3   7      208.74      211.52     21.43 o 
  11   3   7        1.64        1.68     22.55 o 
  12   3   7        1.82       10.85     25.38 o 
  13   3   7      525.11      570.36     35.39 o 
  14   3   7       57.59       54.90     30.41 o 
  15   3   7        9.47      -18.24     31.41 o 
  16   3   7        7.57       59.68     52.26 o 
 -17   4   7      239.60      348.62     39.51 o 
 -16   4   7      168.34      180.38     41.33 o 
 -15   4   7       24.89       53.42     24.71 o 
 -14   4   7      167.28      146.39     28.22 o 
 -13   4   7       12.45       -6.67     23.47 o 
 -12   4   7        7.42      -13.78     20.07 o 
 -11   4   7       57.94       50.58     18.84 o 
 -10   4   7      202.13      186.73     17.90 o 
  -9   4   7       27.99       15.09     11.60 o 
  -8   4   7      254.22      241.63     13.47 o 
  -7   4   7      846.95      808.91     20.03 o 
  -6   4   7      506.79      444.58     12.96 o 
  -5   4   7     1197.80     1216.54     22.55 o 
  -4   4   7      348.49      391.32     11.27 o 
  -3   4   7       11.45       12.85      4.91 o 
  -2   4   7     6600.67     7051.35    117.03 o 
  -1   4   7      792.06      804.83     18.57 o 
   0   4   7       66.70       68.80      6.86 o 
   1   4   7       12.57        7.28      7.28 o 
   2   4   7      116.61      138.62      6.42 o 
   3   4   7      144.72      142.69      8.96 o 
   4   4   7     1799.93     1910.21     33.24 o 
   5   4   7       13.66       15.25      9.72 o 
   6   4   7      233.28      227.90     11.84 o 
   7   4   7      504.42      567.24     18.70 o 
   8   4   7       26.33        6.71     11.85 o 
   9   4   7       92.43       79.84     14.88 o 
  10   4   7      208.66      217.37     24.28 o 
  11   4   7      128.81      113.17     25.34 o 
  12   4   7      344.59      384.06     31.02 o 
  13   4   7      101.02       83.91     34.00 o 
  14   4   7      200.73      200.70     41.05 o 
  15   4   7       16.07       47.44     38.24 o 
 -17   5   7        2.10       84.31     36.35 o 
 -16   5   7       45.92       81.73     64.02 o 
 -15   5   7        0.72       24.03     29.19 o 
 -14   5   7      430.23      441.72     45.80 o 
 -13   5   7      189.51      185.90     27.72 o 
 -12   5   7      685.12      657.22     32.61 o 
 -11   5   7       59.26       53.23     23.18 o 
 -10   5   7       39.55       53.20     20.97 o 
  -9   5   7      393.19      387.64     18.20 o 
  -8   5   7      865.79      837.76     23.98 o 
  -7   5   7      438.52      394.11     14.52 o 
  -6   5   7        0.44      -10.42     10.42 o 
  -5   5   7     2888.73     2813.67     57.09 o 
  -4   5   7     4647.41     5013.60     97.63 o 
  -3   5   7      571.87      541.43     19.88 o 
  -2   5   7      358.09      332.18      9.42 o 
  -1   5   7      682.98      639.49     16.38 o 
   0   5   7     1052.74     1069.58     35.83 o 
   1   5   7     2421.94     2386.54     63.29 o 
   2   5   7      552.63      574.89     19.91 o 
   3   5   7      648.82      640.46     19.70 o 
   4   5   7      401.03      403.59     15.29 o 
   5   5   7       89.51       68.21     10.99 o 
   6   5   7     2808.33     2961.08     57.59 o 
   7   5   7     1744.58     1788.44     39.18 o 
   8   5   7      226.03      248.30     15.74 o 
   9   5   7       93.66       85.90     34.64 o 
  10   5   7      332.90      295.60     41.42 o 
  11   5   7        1.14      -43.02     49.49 o 
  12   5   7      500.41      428.50     44.01 o 
  13   5   7       11.60       55.09     52.16 o 
  14   5   7      310.03      364.05     48.86 o 
  15   5   7      179.47      218.40     95.99 o 
 -16   6   7       18.94       32.46     55.91 o 
 -15   6   7      243.06      328.37     54.45 o 
 -14   6   7      316.50      353.03     36.01 o 
 -13   6   7      128.78      135.90     31.77 o 
 -12   6   7       12.30       -2.95     24.74 o 
 -11   6   7       43.26       55.13     23.66 o 
 -10   6   7       32.36       14.38     25.90 o 
  -9   6   7     2040.68     2130.89     75.12 o 
  -8   6   7     1798.09     1858.01     47.31 o 
  -7   6   7       24.63        3.04     10.39 o 
  -6   6   7       93.27       85.53     10.25 o 
  -5   6   7       35.20       46.94     13.72 o 
  -4   6   7      264.31      269.49     15.76 o 
  -3   6   7     2641.75     2571.53     62.98 o 
  -2   6   7     1472.61     1540.88     32.27 o 
  -1   6   7      272.71      269.13     12.25 o 
   0   6   7      327.15      328.02     12.77 o 
   1   6   7       69.70       73.31      9.93 o 
   2   6   7      993.98     1047.35     28.24 o 
   3   6   7     2577.46     2625.30     59.47 o 
   4   6   7      214.73      226.13     13.40 o 
   5   6   7     1364.44     1372.72     49.38 o 
   6   6   7     1778.23     1787.22     53.34 o 
   7   6   7       16.06        6.49     18.16 o 
   8   6   7      133.18      116.68     21.93 o 
   9   6   7       61.14       72.87     28.16 o 
  10   6   7      601.46      596.21     41.54 o 
  11   6   7      607.31      624.07     49.64 o 
  12   6   7       30.53       47.29     38.32 o 
  13   6   7       60.86       50.86     41.18 o 
  14   6   7        7.18      -15.66     61.28 o 
 -15   7   7        2.33       40.55     41.66 o 
 -14   7   7        0.31        0.13     37.11 o 
 -13   7   7      321.89      350.41     35.43 o 
 -12   7   7      372.30      458.50     36.21 o 
 -11   7   7      470.77      476.35     33.67 o 
 -10   7   7      560.02      455.03     31.63 o 
  -9   7   7      212.12      254.35     31.40 o 
  -8   7   7       98.40       83.28     20.92 o 
  -7   7   7      463.74      522.26     21.70 o 
  -6   7   7     2885.55     2887.62     65.50 o 
  -5   7   7       12.27       19.68     14.57 o 
  -4   7   7        2.15       17.75      9.28 o 
  -3   7   7     2082.49     2188.41     59.60 o 
  -2   7   7        1.82       -4.31     12.39 o 
  -1   7   7     2991.34     3138.98     71.40 o 
   0   7   7      520.81      443.19     17.56 o 
   1   7   7      147.18      141.77     14.81 o 
   2   7   7      737.21      791.51     31.68 o 
   3   7   7     3434.43     3409.18    109.55 o 
   4   7   7      301.70      293.18     22.23 o 
   5   7   7     1137.79      977.06     45.21 o 
   6   7   7      106.81      113.54     23.78 o 
   7   7   7       86.36       89.14     18.80 o 
   8   7   7     1008.96      916.18     47.41 o 
   9   7   7      190.20      151.56     31.55 o 
  10   7   7       50.34       34.89     33.59 o 
  11   7   7        2.49       21.63     37.04 o 
  12   7   7        4.09      -15.59     38.70 o 
  13   7   7      388.39      445.97     56.48 o 
 -14   8   7       81.38      121.23     50.27 o 
 -13   8   7        1.52       32.93     86.49 o 
 -12   8   7       81.50      143.06     81.56 o 
 -11   8   7       18.45       46.06    129.52 o 
 -10   8   7      945.53     1088.42     89.49 o 
  -9   8   7      124.02      105.13     65.06 o 
  -8   8   7      361.02      380.54     28.94 o 
  -7   8   7      484.21      526.22     31.51 o 
  -6   8   7      203.71      173.60     31.75 o 
  -5   8   7      190.22      180.08     56.21 o 
  -4   8   7      289.22      316.68     28.89 o 
  -3   8   7      145.45      149.57     24.87 o 
  -2   8   7     4996.96     4971.62    146.60 o 
  -1   8   7      113.10      115.63     13.76 o 
   0   8   7      438.79      347.94     21.26 o 
   1   8   7       88.94       88.25     22.29 o 
   2   8   7      456.11      473.97     32.26 o 
   3   8   7      790.90      807.28     61.67 o 
   4   8   7     1386.95     1365.71     56.39 o 
   5   8   7      448.07      430.18     31.35 o 
   6   8   7      141.73      145.68     27.52 o 
   7   8   7        4.56      -27.12     27.12 o 
   8   8   7      378.58      391.41     35.98 o 
   9   8   7      340.27      317.18     44.17 o 
  10   8   7      167.26      162.62     36.33 o 
  11   8   7       65.57       87.27     39.41 o 
  12   8   7      147.71      161.23     41.83 o 
 -12   9   7        6.04       57.27     60.67 o 
 -11   9   7       72.16       76.06    164.37 o 
 -10   9   7      341.08      388.36    141.34 o 
  -9   9   7       73.01      100.05     75.63 o 
  -8   9   7      436.24      514.10     86.27 o 
  -7   9   7      239.95      168.62     65.56 o 
  -6   9   7       98.55       80.85     58.49 o 
  -5   9   7      406.48      349.38     63.21 o 
  -4   9   7     1278.82     1237.18     94.84 o 
  -3   9   7      144.08      130.84     49.14 o 
  -2   9   7      131.52      133.09     20.85 o 
  -1   9   7       40.98       76.04     21.26 o 
   0   9   7      938.62      912.93     48.67 o 
   1   9   7     1257.27     1326.28     62.10 o 
   2   9   7        1.99       20.50     38.57 o 
   3   9   7        1.48       37.31     29.81 o 
   4   9   7      122.27      144.05     28.62 o 
   5   9   7       18.96       14.40     28.37 o 
   6   9   7       47.66       64.52     29.28 o 
   7   9   7      376.77      388.81     36.54 o 
   8   9   7       72.80       87.79     33.34 o 
   9   9   7        2.72       32.67     35.26 o 
  10   9   7       37.12       41.79     37.63 o 
  11   9   7        2.47       40.07     45.70 o 
 -11  10   7       22.12       24.82     99.84 o 
 -10  10   7       16.06       69.11     88.63 o 
  -9  10   7      409.39      535.67    123.16 o 
  -8  10   7      472.36      571.36    101.45 o 
  -7  10   7       16.93      -20.78     68.35 o 
  -6  10   7        0.21      -60.21     60.21 o 
  -5  10   7       98.34       58.92     62.21 o 
  -4  10   7        3.49      -35.21     56.06 o 
  -3  10   7      343.81      329.38     59.78 o 
  -2  10   7       20.71       27.17     23.68 o 
  -1  10   7       12.30       32.04     31.10 o 
   0  10   7       77.03       99.02     32.85 o 
   1  10   7       13.50       50.80     31.49 o 
   2  10   7       19.66       34.31     34.15 o 
   3  10   7       13.29       26.09     35.40 o 
   4  10   7       70.40      132.16     32.85 o 
   5  10   7      190.68      169.47     34.57 o 
   6  10   7       27.43       21.49     33.99 o 
   7  10   7        5.75       13.67     34.90 o 
   8  10   7       27.43       35.84     53.21 o 
   9  10   7       40.01       63.07     38.72 o 
  -8  11   7      116.97       84.92     87.56 o 
  -7  11   7       61.73       50.49     80.92 o 
  -6  11   7      189.39      166.69     71.78 o 
  -5  11   7       23.01        0.43     68.20 o 
  -4  11   7        7.65       51.14     63.85 o 
  -3  11   7      146.96      136.55     61.56 o 
  -2  11   7        0.32      -54.99     54.99 o 
  -1  11   7      323.11      281.43    115.48 o 
   0  11   7       32.59      -38.58     38.58 o 
   1  11   7       25.72       78.24     39.70 o 
   2  11   7      128.91      135.89     40.92 o 
   3  11   7      169.76      177.49     38.24 o 
   4  11   7       16.18       37.97     36.19 o 
   5  11   7      103.98      147.70     37.11 o 
   6  11   7       56.69       80.84     58.63 o 
   7  11   7        0.79       20.87     37.98 o 
  -4  12   7       11.21      107.56     71.20 o 
  -3  12   7      110.37      114.13     68.99 o 
  -2  12   7       31.45       57.25     36.21 o 
  -1  12   7       60.62       59.64     41.89 o 
   0  12   7        0.21      -69.78     69.78 o 
   1  12   7        9.30      -71.24     71.24 o 
   2  12   7        0.14      -75.04     81.95 o 
   3  12   7       14.06       95.22     42.10 o 
 -18   0   8       69.73      134.34     83.63 o 
 -17   0   8      162.73      256.82     80.06 o 
 -16   0   8     1361.68     1297.10    146.30 o 
 -15   0   8      966.02     1036.52     63.65 o 
 -14   0   8      153.60       97.87     51.44 o 
 -13   0   8      126.42      100.24     23.25 o 
 -12   0   8      172.23      162.76     21.90 o 
 -11   0   8     1745.83     1563.15     58.93 o 
 -10   0   8     4521.34     4526.18    133.80 o 
  -9   0   8     1372.88     1401.21     50.29 o 
  -8   0   8      463.45      529.44     23.18 o 
  -7   0   8        5.29        2.85     11.49 o 
  -6   0   8       60.05       48.95      9.01 o 
  -5   0   8    18817.74    18201.69    361.36 o 
  -4   0   8     5262.43     4972.85    107.32 o 
  -3   0   8      929.97     1151.24     27.89 o 
  -2   0   8     3615.82     3656.35     90.54 o 
  -1   0   8     3556.58     3466.76     86.85 o 
   0   0   8      215.35      167.54     11.32 o 
   1   0   8    31771.57    32378.47    973.19 o 
   2   0   8      191.63      196.41     12.99 o 
   3   0   8     1634.57     1697.98     56.04 o 
   4   0   8    19078.29    19094.28    455.27 o 
   5   0   8      344.82      359.73     15.30 o 
   6   0   8     6216.75     5797.58    179.46 o 
   7   0   8     5126.73     5249.75    164.72 o 
   8   0   8     1198.71     1094.91     48.46 o 
   9   0   8     1161.44      983.92     46.65 o 
  10   0   8       65.80       42.08     31.26 o 
  11   0   8      287.41      291.53     33.05 o 
  12   0   8      351.03      314.84     34.86 o 
  13   0   8      228.51      167.07     37.09 o 
  14   0   8      192.69      193.02     38.97 o 
  15   0   8      178.01      170.85     52.11 o 
  16   0   8       32.11       66.56     71.35 o 
 -18   1   8       57.03      166.24     57.87 o 
 -17   1   8       16.15      139.13     55.34 o 
 -16   1   8        7.70        3.89     23.58 o 
 -15   1   8       33.42       32.53     25.39 o 
 -14   1   8      804.69      783.40     44.31 o 
 -13   1   8      472.11      451.03     22.86 o 
 -12   1   8      490.90      463.49     23.57 o 
 -11   1   8      762.41      705.15     29.12 o 
 -10   1   8        9.93      -11.14     12.22 o 
  -9   1   8      610.64      511.39     18.92 o 
  -8   1   8     7204.04     7412.10    132.05 o 
  -7   1   8     3976.51     4052.73     63.11 o 
  -6   1   8      446.63      413.01     10.57 o 
  -5   1   8     4082.50     4136.20     61.82 o 
  -4   1   8        4.85       -4.73      4.73 o 
  -3   1   8     6265.72     6684.47    101.51 o 
  -2   1   8     5953.91     6353.81    102.66 o 
  -1   1   8     3582.61     3490.66     61.67 o 
   0   1   8     6292.62     6416.00    126.04 o 
   1   1   8      914.34      850.94     19.76 o 
   2   1   8     4521.73     4979.22     93.25 o 
   3   1   8     1552.24     1461.94     30.59 o 
   4   1   8     2866.95     2680.91     53.21 o 
   5   1   8     6066.28     6223.11    118.80 o 
   6   1   8      729.77      596.43     21.36 o 
   7   1   8       83.86       69.55     13.71 o 
   8   1   8       83.63       94.09     15.27 o 
   9   1   8     1003.32      978.39     33.66 o 
  10   1   8     2307.32     2146.35     56.73 o 
  11   1   8      394.64      446.36     25.93 o 
  12   1   8      440.01      433.67     27.82 o 
  13   1   8      187.14      210.56     27.83 o 
  14   1   8      112.67      107.44     29.91 o 
  15   1   8      109.21      139.52     31.88 o 
  16   1   8      119.24       62.20     48.37 o 
 -18   2   8       48.21      103.01     46.85 o 
 -17   2   8      227.83      341.44     56.78 o 
 -16   2   8      284.03      287.68     39.65 o 
 -15   2   8       91.00       90.86     32.89 o 
 -14   2   8      623.79      588.03     28.78 o 
 -13   2   8       79.48       61.47     19.43 o 
 -12   2   8     1583.31     1425.28     62.68 o 
 -11   2   8       40.08       12.70     12.64 o 
 -10   2   8      309.92      296.81     16.46 o 
  -9   2   8     4595.68     4669.38     85.78 o 
  -8   2   8     2442.32     2457.50     42.72 o 
  -7   2   8      199.17      179.37      9.96 o 
  -6   2   8     3566.86     3650.17     61.28 o 
  -5   2   8      299.51      324.62     13.11 o 
  -4   2   8     4818.93     4751.26     74.82 o 
  -3   2   8    14275.96    14002.94    204.59 o 
  -2   2   8     3637.03     3493.18     55.25 o 
  -1   2   8     5529.02     5563.23     98.06 o 
   0   2   8     1758.89     1745.32     33.31 o 
   1   2   8      117.05      102.09      7.00 o 
   2   2   8    21639.12    22515.29    390.55 o 
   3   2   8     5780.74     5643.44     95.80 o 
   4   2   8     2165.22     2463.19     46.87 o 
   5   2   8      224.46      224.90     12.66 o 
   6   2   8     1018.74     1049.15     28.67 o 
   7   2   8     1875.89     1884.62     43.51 o 
   8   2   8     7089.95     7250.39    159.38 o 
   9   2   8      159.59      185.13     18.17 o 
  10   2   8      140.31      125.90     19.39 o 
  11   2   8      125.19      115.67     24.63 o 
  12   2   8      296.07      270.97     29.44 o 
  13   2   8      470.82      488.84     35.31 o 
  14   2   8      543.18      546.59     36.84 o 
  15   2   8      166.38      140.34     32.05 o 
  16   2   8       10.33      117.29     41.57 o 
 -17   3   8       96.25       96.20     52.18 o 
 -16   3   8        5.95      -28.36     33.31 o 
 -15   3   8      464.69      468.06     34.70 o 
 -14   3   8      448.66      469.81     28.46 o 
 -13   3   8      298.20      333.19     23.03 o 
 -12   3   8      426.62      414.14     22.37 o 
 -11   3   8      118.79      105.93     15.93 o 
 -10   3   8       16.71       -3.75     14.19 o 
  -9   3   8      680.78      711.97     18.45 o 
  -8   3   8      336.72      316.41     11.31 o 
  -7   3   8     3135.89     2839.98     58.95 o 
  -6   3   8     7676.52     7940.71    125.57 o 
  -5   3   8      353.47      335.99      9.85 o 
  -4   3   8      340.89      358.07      9.83 o 
  -3   3   8      366.88      501.73     13.39 o 
  -2   3   8     3072.81     2911.21     52.78 o 
  -1   3   8    14151.45    14754.37    279.93 o 
   0   3   8     7699.29     8164.31    145.03 o 
   1   3   8     2189.54     2378.69     46.65 o 
   2   3   8      901.89     1006.46     25.20 o 
   3   3   8     4124.53     4255.51     73.29 o 
   4   3   8     3454.25     3415.79     71.32 o 
   5   3   8     3935.05     3824.14     79.14 o 
   6   3   8     1030.81     1060.02     28.38 o 
   7   3   8      937.06     1039.55     26.85 o 
   8   3   8     1175.04     1232.44     30.92 o 
   9   3   8     2437.85     2575.54     58.51 o 
  10   3   8      182.52      191.98     20.78 o 
  11   3   8      755.87      713.88     39.02 o 
  12   3   8      144.41      144.76     27.78 o 
  13   3   8       93.70      115.89     31.64 o 
  14   3   8        5.12       11.04     30.14 o 
  15   3   8      247.03      233.67     40.85 o 
  16   3   8      183.90      228.88     58.04 o 
 -17   4   8      124.67      111.81     39.14 o 
 -16   4   8       54.48       82.38     42.75 o 
 -15   4   8      636.87      680.82     34.12 o 
 -14   4   8       68.90       67.79     24.98 o 
 -13   4   8      136.42      133.36     23.12 o 
 -12   4   8      113.75      109.16     23.17 o 
 -11   4   8      345.55      349.57     20.87 o 
 -10   4   8     2883.28     2779.63     67.82 o 
  -9   4   8      731.02      718.57     18.11 o 
  -8   4   8      152.02      130.95      9.70 o 
  -7   4   8     1170.56     1184.99     22.50 o 
  -6   4   8     1133.31     1138.44     21.02 o 
  -5   4   8     9638.99     9827.02    154.34 o 
  -4   4   8     5902.80     6038.85    107.39 o 
  -3   4   8     1406.99     1534.18     31.55 o 
  -2   4   8     2216.29     2439.92     45.00 o 
  -1   4   8     8441.20     8685.13    165.63 o 
   0   4   8    11645.78    12856.89    249.54 o 
   1   4   8    19406.34    20348.39    343.99 o 
   2   4   8     1205.43     1200.43     22.94 o 
   3   4   8      240.47      238.84     11.51 o 
   4   4   8      741.07      649.01     18.31 o 
   5   4   8        0.79      -10.05     10.05 o 
   6   4   8     4306.33     4284.36     92.14 o 
   7   4   8     1316.71     1282.21     32.63 o 
   8   4   8      718.06      686.30     34.11 o 
   9   4   8     1316.54     1205.98     52.18 o 
  10   4   8       36.57       27.38     23.13 o 
  11   4   8       25.61       23.45     24.74 o 
  12   4   8      219.91      272.47     31.46 o 
  13   4   8      195.33      166.41     37.21 o 
  14   4   8      107.84      125.25     39.12 o 
  15   4   8      182.21      170.23     47.81 o 
 -16   5   8      151.18      286.80     72.22 o 
 -15   5   8       50.61       74.78     27.21 o 
 -14   5   8      358.70      391.39     28.92 o 
 -13   5   8      172.35      214.15     28.62 o 
 -12   5   8      217.06      217.52     29.53 o 
 -11   5   8      533.20      549.42     29.21 o 
 -10   5   8      348.58      341.24     19.34 o 
  -9   5   8       45.94       18.85     12.97 o 
  -8   5   8     2118.41     2080.65     43.84 o 
  -7   5   8      578.58      577.94     16.18 o 
  -6   5   8     1354.86     1300.39     24.58 o 
  -5   5   8      684.84      635.69     18.02 o 
  -4   5   8        1.33        3.60      6.28 o 
  -3   5   8      583.19      559.32     16.09 o 
  -2   5   8     3350.47     3689.96     70.01 o 
  -1   5   8       33.77       20.22      8.15 o 
   0   5   8     1725.12     1671.43     36.45 o 
   1   5   8     1617.32     1654.06     36.57 o 
   2   5   8       43.15       13.78      9.93 o 
   3   5   8       21.93       17.87      7.06 o 
   4   5   8     1635.87     1661.27     44.04 o 
   5   5   8      469.47      473.23     28.17 o 
   6   5   8      594.99      619.49     19.17 o 
   7   5   8      825.05      749.92     22.79 o 
   8   5   8       33.53      -13.71     13.93 o 
   9   5   8      331.71      336.79     31.81 o 
  10   5   8      659.43      663.02     55.31 o 
  11   5   8      416.14      391.08     43.14 o 
  12   5   8      235.91      214.01     38.19 o 
  13   5   8        3.64      -11.32     35.43 o 
  14   5   8       60.86       18.75     44.64 o 
  15   5   8       26.30       -9.30     57.05 o 
 -16   6   8       97.87      207.21     42.71 o 
 -15   6   8       29.91       97.54     31.24 o 
 -14   6   8      409.60      460.75     39.29 o 
 -13   6   8       69.85       35.84     30.23 o 
 -12   6   8      286.34      302.50     29.73 o 
 -11   6   8       15.45       11.07     28.27 o 
 -10   6   8      295.38      238.56     20.86 o 
  -9   6   8     2486.60     2430.81     74.50 o 
  -8   6   8     1251.35     1230.30     41.41 o 
  -7   6   8     1012.14      956.94     26.73 o 
  -6   6   8     1148.59     1096.31     27.94 o 
  -5   6   8       21.22       17.89      6.98 o 
  -4   6   8      834.91      822.83     20.42 o 
  -3   6   8     2247.61     2277.96     42.75 o 
  -2   6   8       46.17       33.23      9.97 o 
  -1   6   8     3413.28     3445.68     78.01 o 
   0   6   8      231.78      216.95     12.53 o 
   1   6   8      337.61      333.65     15.88 o 
   2   6   8     2026.01     2097.05     56.31 o 
   3   6   8     2045.72     2210.74     59.89 o 
   4   6   8       20.09       17.91     21.32 o 
   5   6   8      570.77      534.67     32.65 o 
   6   6   8      119.71      114.29     22.84 o 
   7   6   8      615.69      634.54     35.87 o 
   8   6   8      966.57      900.64     47.40 o 
   9   6   8       51.18       47.86     29.16 o 
  10   6   8       31.08       74.27     33.82 o 
  11   6   8       43.83       80.51     36.41 o 
  12   6   8      166.97      132.99     39.29 o 
  13   6   8      204.09      225.70     46.62 o 
  14   6   8       73.78      161.00     56.16 o 
 -15   7   8       26.04        3.59     41.08 o 
 -14   7   8        1.12       74.07     38.30 o 
 -13   7   8        7.89       35.88     53.81 o 
 -12   7   8      465.89      397.82     50.50 o 
 -11   7   8      222.27      213.82     30.04 o 
 -10   7   8        1.02       -8.74     24.90 o 
  -9   7   8      120.06      139.07     24.37 o 
  -8   7   8      167.18      112.73     25.10 o 
  -7   7   8      126.74      128.87     17.42 o 
  -6   7   8      487.78      508.92     17.67 o 
  -5   7   8      268.34      251.65     18.18 o 
  -4   7   8       97.33       90.46     14.25 o 
  -3   7   8      558.38      516.53     35.03 o 
  -2   7   8      949.01      915.31     24.53 o 
  -1   7   8     3425.04     3289.86     70.33 o 
   0   7   8        6.31       13.85     10.26 o 
   1   7   8       48.10       39.09     14.37 o 
   2   7   8        6.72       10.42     17.87 o 
   3   7   8       81.76      126.44     25.98 o 
   4   7   8      479.10      421.33     28.56 o 
   5   7   8      838.22      678.86     35.98 o 
   6   7   8        8.89       10.68     15.09 o 
   7   7   8        6.26        1.26     19.49 o 
   8   7   8       48.46       32.27     29.52 o 
   9   7   8       74.00       78.40     32.65 o 
  10   7   8       63.20       27.09     34.17 o 
  11   7   8      131.87      125.55     38.39 o 
  12   7   8        6.40       25.87     39.80 o 
  13   7   8        0.98       17.86     49.48 o 
 -14   8   8        4.65       -0.99     48.83 o 
 -13   8   8        0.95      -42.52     44.99 o 
 -12   8   8       41.28       41.73     37.34 o 
 -11   8   8        6.09       -0.42     33.90 o 
 -10   8   8      260.40      253.28     53.96 o 
  -9   8   8       42.23       12.24     47.95 o 
  -8   8   8        6.80       12.08     25.15 o 
  -7   8   8     1152.97     1198.46    119.08 o 
  -6   8   8      258.78      320.30     45.46 o 
  -5   8   8      298.82      279.67     53.64 o 
  -4   8   8      871.05      840.24     48.59 o 
  -3   8   8        4.26        5.51     19.71 o 
  -2   8   8       95.18       95.65     12.80 o 
  -1   8   8     1507.12     1442.98     51.33 o 
   0   8   8      243.11      223.21     42.07 o 
   1   8   8      876.66      763.16     43.47 o 
   2   8   8        1.45       -1.84     28.00 o 
   3   8   8        1.80       -5.30     25.80 o 
   4   8   8      121.23      100.76     25.16 o 
   5   8   8       81.71       93.82     26.31 o 
   6   8   8      800.69      745.52     40.30 o 
   7   8   8        2.30       16.87     27.93 o 
   8   8   8       42.36       42.19     30.62 o 
   9   8   8        0.75       -5.09     32.94 o 
  10   8   8        9.80        8.80     34.12 o 
  11   8   8       60.12        1.10     42.81 o 
  12   8   8       94.91      110.56     50.00 o 
 -12   9   8       28.98       17.75     61.85 o 
 -11   9   8       62.03      100.97     95.52 o 
 -10   9   8      316.06      348.11     43.78 o 
  -9   9   8      120.01       80.59     46.53 o 
  -8   9   8      263.93      262.84     36.10 o 
  -7   9   8       54.11       14.64     67.20 o 
  -6   9   8        1.01       -5.21     56.42 o 
  -5   9   8      495.90      439.51     63.71 o 
  -4   9   8       22.93       10.71     52.06 o 
  -3   9   8      367.21      245.61     51.06 o 
  -2   9   8        0.17       15.50     18.27 o 
  -1   9   8      129.76       72.67     22.07 o 
   0   9   8      366.73      307.91     28.91 o 
   1   9   8        5.45       18.56     25.62 o 
   2   9   8      399.09      333.28     37.92 o 
   3   9   8       20.63       26.34     39.46 o 
   4   9   8       93.36       92.22     29.07 o 
   5   9   8      275.18      250.70     32.14 o 
   6   9   8       11.37        0.05     29.75 o 
   7   9   8      142.99      146.85     32.64 o 
   8   9   8        1.93       -0.87     33.34 o 
   9   9   8       63.99       65.78     36.20 o 
  10   9   8       45.75        6.12     37.70 o 
 -10  10   8       92.31       88.48     41.17 o 
  -9  10   8       14.01      -12.26     34.17 o 
  -8  10   8      198.81      177.88     30.91 o 
  -7  10   8        1.77      -66.28     66.28 o 
  -6  10   8       38.46       42.42     64.35 o 
  -5  10   8       84.35       67.13     63.63 o 
  -4  10   8       23.27        8.93     53.71 o 
  -3  10   8      397.01      405.44     63.99 o 
  -2  10   8      116.00      107.88     36.89 o 
  -1  10   8       35.42       64.12     26.15 o 
   0  10   8       12.86       30.05     37.24 o 
   1  10   8      147.84      170.02     33.24 o 
   2  10   8       24.57       26.57     32.82 o 
   3  10   8       12.69       22.81     35.07 o 
   4  10   8      105.17      181.54     34.12 o 
   5  10   8        8.13        0.21     33.31 o 
   6  10   8       18.39       -5.10     33.46 o 
   7  10   8        4.34        0.60     36.58 o 
   8  10   8       15.43       -9.22     38.26 o 
   9  10   8        7.40       -1.03     44.93 o 
  -8  11   8      105.03      177.47     91.49 o 
  -7  11   8       21.32      -80.70     80.70 o 
  -6  11   8      114.92       49.99     75.63 o 
  -5  11   8       61.10      135.48     70.42 o 
  -4  11   8       80.75       45.42     65.42 o 
  -3  11   8       71.10       85.56     63.49 o 
  -2  11   8        4.45      -30.42     31.44 o 
  -1  11   8       33.00        2.33     34.34 o 
   0  11   8       60.49       77.69     37.00 o 
   1  11   8       45.41       41.18     38.57 o 
   2  11   8        5.36        9.82     61.35 o 
   3  11   8        9.96       78.20     36.79 o 
   4  11   8      155.80      176.11     38.20 o 
   5  11   8        0.37       17.21     37.94 o 
   6  11   8       50.41      112.18     48.66 o 
  -4  12   8       11.55      -32.92     71.63 o 
  -3  12   8       67.95      100.49     69.49 o 
  -2  12   8        3.32      -23.98     37.98 o 
  -1  12   8        6.08       -8.70     41.88 o 
   0  12   8       13.70      -20.07     44.38 o 
   1  12   8       18.31      -18.50     45.89 o 
   2  12   8       16.70       41.59     47.70 o 
 -18   1   9       78.46      114.78     58.92 o 
 -17   1   9       16.15       25.75     70.28 o 
 -16   1   9       89.08      106.85     34.90 o 
 -15   1   9       18.07      -22.99     22.99 o 
 -14   1   9       46.74      -17.39     22.85 o 
 -13   1   9      250.56      208.29     23.67 o 
 -12   1   9      257.29      212.81     20.75 o 
 -11   1   9      130.09      130.84     17.73 o 
 -10   1   9     1078.96     1108.60     30.47 o 
  -9   1   9      219.23      213.79     13.86 o 
  -8   1   9     1188.60     1229.50     25.69 o 
  -7   1   9      175.18      151.42      8.36 o 
  -6   1   9      533.11      534.45     13.08 o 
  -5   1   9     5274.43     5312.98     81.87 o 
  -4   1   9     4192.15     4665.54     72.03 o 
  -3   1   9    14156.96    14494.62    217.72 o 
  -2   1   9      403.24      504.06     13.07 o 
  -1   1   9     3683.36     3511.76     62.39 o 
   0   1   9      359.38      340.42     11.77 o 
   1   1   9     2177.75     2293.91     47.13 o 
   2   1   9     1414.94     1368.50     30.61 o 
   3   1   9     1076.88     1266.33     27.72 o 
   4   1   9     5279.54     5057.04     96.71 o 
   5   1   9      502.48      550.27     16.43 o 
   6   1   9       26.03       12.70     12.13 o 
   7   1   9      314.92      308.68     22.75 o 
   8   1   9      284.44      287.26     18.93 o 
   9   1   9       14.34       27.11     17.44 o 
  10   1   9     1801.39     1770.59     50.22 o 
  11   1   9       93.38       79.81     22.05 o 
  12   1   9       95.33       86.59     23.59 o 
  13   1   9       12.90       -4.57     24.58 o 
  14   1   9       22.64       -1.43     28.90 o 
  15   1   9        1.04        0.25     31.32 o 
  16   1   9        3.19       18.89     52.24 o 
 -18   2   9       12.12      132.80     59.89 o 
 -17   2   9        2.04       22.37    119.09 o 
 -16   2   9       38.60       34.87     31.68 o 
 -15   2   9       24.47      -19.18     34.79 o 
 -14   2   9       58.21       17.64     28.94 o 
 -13   2   9      157.18      135.01     22.66 o 
 -12   2   9      285.12      270.48     21.70 o 
 -11   2   9      168.65      112.20     16.49 o 
 -10   2   9      152.18      157.27     22.08 o 
  -9   2   9        1.42       -4.90     10.68 o 
  -8   2   9     1304.79     1401.02     29.50 o 
  -7   2   9     2524.55     2670.41     54.75 o 
  -6   2   9      420.25      387.44     21.72 o 
  -5   2   9     3547.68     3558.68     60.05 o 
  -4   2   9       18.53       10.88      5.05 o 
  -3   2   9        5.40        5.73      4.59 o 
  -2   2   9      358.10      311.90     10.66 o 
  -1   2   9     2014.29     2178.98     40.20 o 
   0   2   9       55.54       35.07      5.97 o 
   1   2   9     5135.46     5348.66    106.00 o 
   2   2   9       10.48       -0.83      6.61 o 
   3   2   9        2.01        0.77      7.95 o 
   4   2   9      116.73      130.60     10.06 o 
   5   2   9     2490.93     2704.69     59.06 o 
   6   2   9     1277.08     1340.42     36.83 o 
   7   2   9      488.40      497.36     17.97 o 
   8   2   9      130.74      163.04     17.23 o 
   9   2   9      324.61      327.00     21.26 o 
  10   2   9       88.86      108.71     20.26 o 
  11   2   9      684.93      665.37     29.68 o 
  12   2   9      122.59       83.87     26.00 o 
  13   2   9      125.95       95.76     33.44 o 
  14   2   9        9.71        5.68     30.15 o 
  15   2   9        0.21       11.51     32.06 o 
 -17   3   9       58.49       62.40     74.00 o 
 -16   3   9       34.20       34.42     50.46 o 
 -15   3   9      148.35      134.95     28.31 o 
 -14   3   9        1.29      -12.70     25.88 o 
 -13   3   9        2.06      -20.76     20.76 o 
 -12   3   9       59.25       46.21     20.45 o 
 -11   3   9      508.20      501.26     33.12 o 
 -10   3   9      131.63       69.27     15.11 o 
  -9   3   9       53.67       43.96      9.20 o 
  -8   3   9      665.42      737.19     18.97 o 
  -7   3   9      213.05      226.30     10.79 o 
  -6   3   9     4596.14     4699.99     78.56 o 
  -5   3   9      220.16      246.81      9.22 o 
  -4   3   9        0.77       -6.19      6.19 o 
  -3   3   9    12907.78    13575.73    236.76 o 
  -2   3   9      201.43      213.40      9.39 o 
  -1   3   9     4840.92     5052.30     89.66 o 
   0   3   9      256.25      348.71     10.37 o 
   1   3   9      408.33      431.66     15.72 o 
   2   3   9     5456.86     5113.57     91.18 o 
   3   3   9     5652.04     5756.60    102.53 o 
   4   3   9      573.52      495.92     21.74 o 
   5   3   9       11.58        3.21     10.14 o 
   6   3   9      564.34      479.36     20.74 o 
   7   3   9      225.90      288.79     16.98 o 
   8   3   9      525.38      549.21     23.00 o 
   9   3   9      223.98      287.99     21.26 o 
  10   3   9       45.14       62.92     19.70 o 
  11   3   9      566.07      580.38     32.50 o 
  12   3   9      134.21      150.44     27.58 o 
  13   3   9       85.84      111.43     30.14 o 
  14   3   9      102.83      174.47     52.40 o 
  15   3   9       71.65      110.14     44.73 o 
 -17   4   9       36.04       66.06     52.54 o 
 -16   4   9        5.72       12.99     30.52 o 
 -15   4   9      148.07      122.26     31.36 o 
 -14   4   9      407.85      339.60     28.43 o 
 -13   4   9      175.94      193.54     29.65 o 
 -12   4   9      718.31      674.52     29.67 o 
 -11   4   9       27.54      -16.54     16.54 o 
 -10   4   9      248.38      203.40     15.88 o 
  -9   4   9       23.14      -12.66     13.14 o 
  -8   4   9      330.05      280.32     11.86 o 
  -7   4   9      430.01      428.39     12.85 o 
  -6   4   9     2305.60     2398.38     40.92 o 
  -5   4   9      406.48      425.71     12.34 o 
  -4   4   9      615.37      582.11     16.51 o 
  -3   4   9        9.37        6.24      7.46 o 
  -2   4   9      992.46      915.11     24.21 o 
  -1   4   9      136.36      171.65      9.75 o 
   0   4   9     3001.32     2953.28     65.47 o 
   1   4   9     3149.06     3320.03     54.09 o 
   2   4   9       53.07       48.96      8.40 o 
   3   4   9      476.03      511.86     17.62 o 
   4   4   9      733.94      718.42     27.43 o 
   5   4   9      472.14      443.34     16.06 o 
   6   4   9     1068.93      966.01     28.30 o 
   7   4   9      709.72      749.28     32.94 o 
   8   4   9      190.52      213.02     22.76 o 
   9   4   9        5.39       15.09     21.29 o 
  10   4   9        0.78      -22.87     22.87 o 
  11   4   9      122.35      160.52     27.40 o 
  12   4   9      190.64      170.99     35.57 o 
  13   4   9       41.75       74.84     35.39 o 
  14   4   9      181.30      165.36     39.71 o 
  15   4   9      104.61       90.42     46.89 o 
 -16   5   9      176.28      233.16     32.72 o 
 -15   5   9      102.39      119.67     28.25 o 
 -14   5   9       34.59       20.21     25.62 o 
 -13   5   9       38.00       -3.15     23.66 o 
 -12   5   9       19.64      -16.07     22.13 o 
 -11   5   9      207.24      146.48     25.41 o 
 -10   5   9     1802.40     1798.66     42.35 o 
  -9   5   9      399.54      357.23     17.98 o 
  -8   5   9      340.03      356.72     12.37 o 
  -7   5   9       31.28       16.55      9.54 o 
  -6   5   9      435.50      422.75     13.34 o 
  -5   5   9     2718.01     2656.83     49.95 o 
  -4   5   9     2816.53     2788.78     54.50 o 
  -3   5   9     1740.58     1818.03     37.30 o 
  -2   5   9      617.72      698.67     21.02 o 
  -1   5   9     8876.57     9064.18    184.72 o 
   0   5   9      178.84      185.12     15.06 o 
   1   5   9     2916.75     2919.85     65.54 o 
   2   5   9      515.68      500.60     18.24 o 
   3   5   9      898.85     1052.52     25.30 o 
   4   5   9     1611.49     1665.48     55.25 o 
   5   5   9      888.54      933.75     27.03 o 
   6   5   9      291.31      301.04     14.82 o 
   7   5   9      215.58      226.78     15.05 o 
   8   5   9        2.95        5.53     22.48 o 
   9   5   9      486.00      467.34     43.51 o 
  10   5   9      317.21      272.52     60.35 o 
  11   5   9        1.42      -23.85     30.31 o 
  12   5   9       41.79       76.72     35.23 o 
  13   5   9        0.66      -12.78     41.00 o 
  14   5   9       19.96        8.42     46.18 o 
 -16   6   9       12.28       48.15     53.04 o 
 -15   6   9       21.55       82.25     38.62 o 
 -14   6   9       30.94       52.97     32.11 o 
 -13   6   9      220.64      216.02     34.10 o 
 -12   6   9       51.62       20.58     23.01 o 
 -11   6   9      141.00      115.27     22.00 o 
 -10   6   9      374.44      369.14     20.67 o 
  -9   6   9        7.20      -11.38     15.58 o 
  -8   6   9      589.12      544.38     18.37 o 
  -7   6   9        3.95       -4.97      9.56 o 
  -6   6   9      527.64      528.13     16.40 o 
  -5   6   9     3077.96     3087.71     57.12 o 
  -4   6   9      640.36      634.56     17.74 o 
  -3   6   9      429.04      439.82     14.31 o 
  -2   6   9       21.21       14.80      9.58 o 
  -1   6   9      543.58      589.25     19.24 o 
   0   6   9      843.65      757.49     26.00 o 
   1   6   9        8.96       -0.08     13.03 o 
   2   6   9      294.80      264.25     18.33 o 
   3   6   9      645.72      612.65     33.87 o 
   4   6   9      344.82      354.43     18.42 o 
   5   6   9      467.96      553.25     22.86 o 
   6   6   9       36.56        7.71     17.09 o 
   7   6   9     1378.88     1376.40     46.62 o 
   8   6   9      359.03      344.39     33.60 o 
   9   6   9        0.68       29.10     29.72 o 
  10   6   9        4.98      -11.89     48.96 o 
  11   6   9      103.67      104.33     46.03 o 
  12   6   9      144.81      122.70     50.62 o 
  13   6   9      246.40      317.85     48.07 o 
 -15   7   9       11.61      105.18     38.72 o 
 -14   7   9      124.35      158.47     35.85 o 
 -13   7   9        2.17       16.99     32.66 o 
 -12   7   9      195.63      165.34     41.04 o 
 -11   7   9       16.48      -35.47     35.47 o 
 -10   7   9        8.36      -29.08     29.08 o 
  -9   7   9      222.10      243.88     26.30 o 
  -8   7   9     1281.93     1221.88     40.92 o 
  -7   7   9       74.42       55.30     18.09 o 
  -6   7   9      202.84      205.05     11.12 o 
  -5   7   9        7.98        7.84      8.27 o 
  -4   7   9      492.52      555.38     15.33 o 
  -3   7   9     2076.11     2219.45     49.95 o 
  -2   7   9       72.87       78.37     12.31 o 
  -1   7   9      342.27      337.45     17.94 o 
   0   7   9      660.67      668.22     25.76 o 
   1   7   9      428.29      379.52     43.04 o 
   2   7   9     1295.57     1315.19     59.95 o 
   3   7   9      233.52      227.39     37.89 o 
   4   7   9        0.05       -4.49     21.88 o 
   5   7   9      263.48      255.26     27.30 o 
   6   7   9      404.15      342.19     21.87 o 
   7   7   9        3.63       -4.69     22.88 o 
   8   7   9      407.71      366.52     34.81 o 
   9   7   9      192.38      233.48     35.38 o 
  10   7   9      134.39       78.91     36.81 o 
  11   7   9      197.32      158.42     70.74 o 
  12   7   9        0.60       22.67     40.66 o 
  13   7   9      122.89       78.92     68.85 o 
 -14   8   9      136.20      134.86     46.62 o 
 -13   8   9       92.89      111.00     34.24 o 
 -12   8   9      223.10      276.29     33.84 o 
 -11   8   9       65.29        3.09     35.20 o 
 -10   8   9       64.15        1.81     32.20 o 
  -9   8   9        9.96       14.11     29.44 o 
  -8   8   9        7.62      -20.43     21.96 o 
  -7   8   9      294.82      312.99     27.70 o 
  -6   8   9       83.77       87.29     19.83 o 
  -5   8   9      138.73      101.14     36.07 o 
  -4   8   9       22.72       18.35     47.28 o 
  -3   8   9       15.98        4.42     12.82 o 
  -2   8   9       20.94       -2.30     25.78 o 
  -1   8   9       21.97       20.74     20.94 o 
   0   8   9      225.51      208.36     25.36 o 
   1   8   9      373.63      396.26     31.43 o 
   2   8   9      176.05      174.62     27.79 o 
   3   8   9        2.73       -2.13     26.94 o 
   4   8   9       89.87       77.70     24.75 o 
   5   8   9      203.48      236.37     29.60 o 
   6   8   9      147.33      159.58     29.06 o 
   7   8   9       72.99       53.65     29.40 o 
   8   8   9       27.27        8.15     33.01 o 
   9   8   9        0.16       26.96     34.15 o 
  10   8   9        3.61      -13.04     37.37 o 
  11   8   9       52.60       81.37     41.18 o 
 -12   9   9        1.55      -34.69     34.69 o 
 -11   9   9      116.31       35.55     32.86 o 
 -10   9   9      136.86       93.76     29.12 o 
  -9   9   9        8.07      -25.06     25.06 o 
  -8   9   9       17.95        0.77     20.99 o 
  -7   9   9      504.08      574.88     40.70 o 
  -6   9   9      333.20      316.53     65.42 o 
  -5   9   9      439.48      540.28     67.63 o 
  -4   9   9      119.87      112.06     56.06 o 
  -3   9   9        1.51      -23.00     23.00 o 
  -2   9   9      468.19      524.68     40.17 o 
  -1   9   9      550.70      547.69     40.82 o 
   0   9   9        2.92       -5.29     23.76 o 
   1   9   9      229.76      197.62     29.03 o 
   2   9   9       56.47       68.07     29.30 o 
   3   9   9        4.12       26.19     51.92 o 
   4   9   9      468.98      502.56     36.26 o 
   5   9   9      191.67      199.88     31.43 o 
   6   9   9      275.50      285.18     34.44 o 
   7   9   9       86.55      104.60     33.00 o 
   8   9   9        0.90      -18.93     34.36 o 
   9   9   9       74.98      100.67     38.62 o 
  10   9   9      249.02      314.13     50.55 o 
 -10  10   9       17.88      -28.36     28.36 o 
  -9  10   9       11.86      -31.44     33.91 o 
  -8  10   9        8.65      -28.99     28.99 o 
  -7  10   9        2.96       33.21     75.63 o 
  -6  10   9       52.25       12.14     68.92 o 
  -5  10   9      626.19      654.41     76.92 o 
  -4  10   9        3.35       29.71     60.21 o 
  -3  10   9      307.32      292.17     62.71 o 
  -2  10   9        1.16      -20.19     22.90 o 
  -1  10   9       22.59        4.91     36.46 o 
   0  10   9      386.69      366.03     55.35 o 
   1  10   9      135.97      122.72     32.45 o 
   2  10   9        4.13       25.52     33.02 o 
   3  10   9        0.15       17.00     34.38 o 
   4  10   9       70.55       36.77     31.92 o 
   5  10   9       50.37       64.35     33.62 o 
   6  10   9        2.28       -4.77     34.17 o 
   7  10   9        9.28      -15.83     36.83 o 
   8  10   9       30.60       40.39     38.62 o 
  -8  11   9       49.77      -44.21     88.27 o 
  -7  11   9        9.54       31.57     82.13 o 
  -6  11   9        9.84       73.63     75.63 o 
  -5  11   9        1.62       51.49     66.99 o 
  -4  11   9       28.65       52.56     67.99 o 
  -3  11   9      107.46       51.92     63.71 o 
  -2  11   9        0.13      -13.03     32.03 o 
  -1  11   9       23.42       -6.54     32.92 o 
   0  11   9       96.09      185.69     38.09 o 
   1  11   9        8.36       13.02     37.71 o 
   2  11   9      384.54      468.87     48.20 o 
   3  11   9      177.02      275.72     40.18 o 
   4  11   9       19.25       22.59     36.98 o 
   5  11   9        4.56       34.48     38.55 o 
  -2  12   9      108.43       70.20     69.78 o 
  -1  12   9       41.13        6.61     94.74 o 
   0  12   9        3.67       24.44     45.61 o 
 -18   0  10       11.13      102.27     87.34 o 
 -17   0  10       33.00       63.35     82.06 o 
 -16   0  10       18.58        0.03     37.10 o 
 -15   0  10     1203.36     1067.69     66.58 o 
 -14   0  10      313.23      239.95     37.04 o 
 -13   0  10     1741.47     1576.41     55.50 o 
 -12   0  10     1112.23     1216.68     47.17 o 
 -11   0  10     3328.13     3413.93    105.46 o 
 -10   0  10     5549.66     5866.05    169.21 o 
  -9   0  10     2097.07     2179.73     70.28 o 
  -8   0  10     2239.45     2334.43     72.65 o 
  -7   0  10     6894.43     6758.44    149.21 o 
  -6   0  10     2287.33     2353.84     54.95 o 
  -5   0  10      681.34      485.49     18.84 o 
  -4   0  10     2800.02     2816.97     69.41 o 
  -3   0  10      219.71      224.63     11.98 o 
  -2   0  10     9700.37     9672.78    268.71 o 
  -1   0  10    22721.29    22173.01    611.48 o 
   0   0  10        8.25        8.06     13.41 o 
   1   0  10      679.27      624.62     35.76 o 
   2   0  10      507.56      511.41     24.87 o 
   3   0  10      944.43      915.50     35.54 o 
   4   0  10    19712.27    19311.18    506.84 o 
   5   0  10     5733.68     5441.61    146.64 o 
   6   0  10      314.49      343.31     24.06 o 
   7   0  10     1355.00     1346.88     53.55 o 
   8   0  10     1243.48     1175.05     50.98 o 
   9   0  10     4114.02     3879.46    127.93 o 
  10   0  10     2022.51     1983.83    148.90 o 
  11   0  10     2087.33     1953.06    125.52 o 
  12   0  10      217.05      134.60     33.47 o 
  13   0  10       17.26       50.30     35.84 o 
  14   0  10      233.37      155.08     48.80 o 
  15   0  10      326.43      321.59     57.29 o 
 -18   1  10      228.56      358.96    105.38 o 
 -17   1  10      603.08      563.42     66.80 o 
 -16   1  10      195.21      196.80     36.51 o 
 -15   1  10        9.68      -24.28     36.60 o 
 -14   1  10       24.81       17.78     23.81 o 
 -13   1  10      514.77      442.94     28.07 o 
 -12   1  10      611.87      523.01     23.98 o 
 -11   1  10     1250.03     1264.73     34.01 o 
 -10   1  10      696.44      701.36     22.66 o 
  -9   1  10       13.64       -1.25     12.30 o 
  -8   1  10      891.68      917.55     21.57 o 
  -7   1  10     1003.56     1078.80     22.89 o 
  -6   1  10     4453.20     4407.48     66.31 o 
  -5   1  10     3495.23     3464.47     54.60 o 
  -4   1  10     1511.32     1413.98     24.42 o 
  -3   1  10     1428.30     1588.62     28.55 o 
  -2   1  10       31.50       67.58      7.16 o 
  -1   1  10     3313.63     3245.48     58.22 o 
   0   1  10     5114.30     5056.13     91.85 o 
   1   1  10     4318.64     4159.24     90.23 o 
   2   1  10     7062.85     7285.46    145.88 o 
   3   1  10     1162.10     1094.77     26.55 o 
   4   1  10      313.76      331.40     12.08 o 
   5   1  10      504.61      434.10     14.74 o 
   6   1  10     2472.72     2379.83     52.19 o 
   7   1  10     2377.44     2180.56     53.86 o 
   8   1  10     1086.22     1027.79     33.97 o 
   9   1  10      503.73      453.58     23.55 o 
  10   1  10      340.00      299.19     24.83 o 
  11   1  10      650.94      667.43     30.64 o 
  12   1  10     1111.82     1035.95     39.18 o 
  13   1  10      698.69      735.43     38.90 o 
  14   1  10      668.09      768.28     41.80 o 
  15   1  10      113.81      167.40     42.59 o 
 -18   2  10      128.20      230.10     63.26 o 
 -17   2  10       39.59      -14.75    132.12 o 
 -16   2  10      151.45      121.90     47.10 o 
 -15   2  10      102.29       97.13     43.53 o 
 -14   2  10     1103.51     1116.99     42.39 o 
 -13   2  10      283.77      258.76     26.19 o 
 -12   2  10        1.65      -11.19     20.99 o 
 -11   2  10        9.61      -16.66     16.66 o 
 -10   2  10       95.30       67.64     20.71 o 
  -9   2  10     4476.96     4391.08     83.95 o 
  -8   2  10     6042.32     6540.36    109.36 o 
  -7   2  10      151.84      147.56     16.04 o 
  -6   2  10     1979.66     1999.63     47.56 o 
  -5   2  10      384.70      321.84     12.45 o 
  -4   2  10     2019.41     2193.43     36.23 o 
  -3   2  10    13075.10    12893.83    209.44 o 
  -2   2  10     2845.87     2846.27     55.13 o 
  -1   2  10      498.08      539.04     13.15 o 
   0   2  10     6327.06     6369.24    114.88 o 
   1   2  10       11.86        9.87      7.70 o 
   2   2  10     7344.97     7604.68    162.56 o 
   3   2  10     2482.82     2408.19     48.69 o 
   4   2  10      155.61      158.30     10.73 o 
   5   2  10     3350.07     3408.34     67.92 o 
   6   2  10     1052.84     1046.63     32.03 o 
   7   2  10     2275.28     2209.75     50.62 o 
   8   2  10       22.13       27.46     16.45 o 
   9   2  10      669.32      688.98     27.43 o 
  10   2  10     2105.87     2102.08     56.58 o 
  11   2  10      258.84      237.60     24.82 o 
  12   2  10      403.01      413.43     32.32 o 
  13   2  10        1.70      -27.93     27.93 o 
  14   2  10       68.40       97.46     33.49 o 
  15   2  10      130.44       99.71     36.68 o 
 -17   3  10      253.09      318.23     88.74 o 
 -16   3  10       80.77       32.42     54.76 o 
 -15   3  10      410.50      374.31     37.08 o 
 -14   3  10      169.44      118.45     27.98 o 
 -13   3  10      128.84      123.66     26.23 o 
 -12   3  10     1764.77     1710.37     79.56 o 
 -11   3  10     1849.15     1830.02     63.18 o 
 -10   3  10      569.50      555.17     21.52 o 
  -9   3  10      908.67      915.83     33.34 o 
  -8   3  10     2129.17     2161.00     43.11 o 
  -7   3  10     1506.66     1413.10     30.02 o 
  -6   3  10       46.72       25.01      8.60 o 
  -5   3  10     2426.44     2460.94     43.32 o 
  -4   3  10     1182.42     1073.20     23.31 o 
  -3   3  10     2141.58     2370.21     46.99 o 
  -2   3  10        7.85        3.65      5.76 o 
  -1   3  10     4771.30     5111.97     85.89 o 
   0   3  10      505.43      524.68     19.10 o 
   1   3  10     2400.55     2281.47     44.14 o 
   2   3  10     2791.80     2751.86     50.89 o 
   3   3  10      877.54      967.19     22.87 o 
   4   3  10      393.10      428.05     14.07 o 
   5   3  10     1587.20     1689.86     37.89 o 
   6   3  10     2277.88     2323.73     56.93 o 
   7   3  10      557.41      592.27     25.14 o 
   8   3  10     1186.62     1158.51     32.94 o 
   9   3  10       93.59       92.84     19.95 o 
  10   3  10       11.36       10.82     20.46 o 
  11   3  10      198.54      263.20     28.19 o 
  12   3  10      691.41      746.43     38.20 o 
  13   3  10      115.82      105.78     30.76 o 
  14   3  10      156.76      159.80     43.26 o 
  15   3  10        1.81       -8.04     43.61 o 
 -17   4  10       59.77       48.51     91.06 o 
 -16   4  10      115.55      136.40     36.92 o 
 -15   4  10      408.00      456.81     35.03 o 
 -14   4  10       11.79      -11.14     27.34 o 
 -13   4  10      481.69      434.89     31.15 o 
 -12   4  10      846.89      813.44     36.77 o 
 -11   4  10      106.80       49.07     20.32 o 
 -10   4  10      369.80      415.88     19.62 o 
  -9   4  10        6.55       -5.83     11.52 o 
  -8   4  10      328.73      306.66     19.64 o 
  -7   4  10     2608.65     2613.54     52.08 o 
  -6   4  10      123.20      132.56      9.06 o 
  -5   4  10      878.80      862.66     22.09 o 
  -4   4  10       10.51       19.97      8.69 o 
  -3   4  10      123.41      134.58      9.43 o 
  -2   4  10       51.83       37.25      9.35 o 
  -1   4  10     2319.17     2154.34     47.81 o 
   0   4  10      154.95      173.39     12.54 o 
   1   4  10     1662.95     1703.22     34.01 o 
   2   4  10     4675.27     5095.36     91.02 o 
   3   4  10       11.57       16.13      7.20 o 
   4   4  10     5960.95     6098.80    117.27 o 
   5   4  10      354.48      343.87     15.32 o 
   6   4  10       73.44       72.63     14.40 o 
   7   4  10       62.65       55.29     16.30 o 
   8   4  10       37.99       27.42     18.38 o 
   9   4  10      713.55      718.88     40.24 o 
  10   4  10      480.21      551.44     36.20 o 
  11   4  10      242.41      270.94     33.97 o 
  12   4  10       86.95      114.72     34.87 o 
  13   4  10       70.76       14.87     37.10 o 
  14   4  10      149.38      140.54     47.09 o 
 -16   5  10       76.94      155.40     40.21 o 
 -15   5  10        4.34        6.53     30.93 o 
 -14   5  10        6.37       27.20     29.25 o 
 -13   5  10       83.23       75.65     27.33 o 
 -12   5  10       56.82       32.96     31.27 o 
 -11   5  10      207.91      212.03     22.02 o 
 -10   5  10      544.87      548.88     24.83 o 
  -9   5  10       53.60       79.52     13.98 o 
  -8   5  10        8.70       11.03     10.66 o 
  -7   5  10       56.91       48.73      9.95 o 
  -6   5  10      153.94      137.49     10.02 o 
  -5   5  10     4376.53     4297.23     82.38 o 
  -4   5  10     1621.43     1713.68     36.34 o 
  -3   5  10     1328.99     1337.87     29.84 o 
  -2   5  10     1741.56     1772.15     41.17 o 
  -1   5  10        3.17       -9.86      9.86 o 
   0   5  10     3978.85     4032.22     95.67 o 
   1   5  10      351.72      379.75     14.99 o 
   2   5  10      214.99      233.93     13.35 o 
   3   5  10        6.24       -1.02      8.33 o 
   4   5  10      313.29      296.86     12.99 o 
   5   5  10     1748.29     1739.98     43.56 o 
   6   5  10      275.10      274.36     15.39 o 
   7   5  10       23.64       23.94     15.91 o 
   8   5  10      782.69      710.21     55.53 o 
   9   5  10        3.48      -17.63     35.50 o 
  10   5  10       33.99       42.13     37.37 o 
  11   5  10       92.07       91.83     34.67 o 
  12   5  10      119.83       98.62     35.32 o 
  13   5  10       70.54       36.54     39.41 o 
  14   5  10       32.78      -43.12     45.80 o 
 -15   6  10        1.30       18.76     38.70 o 
 -14   6  10      138.75      175.99     41.36 o 
 -13   6  10      414.98      351.10     41.84 o 
 -12   6  10        7.63      -28.51     28.51 o 
 -11   6  10       52.94       12.14     24.25 o 
 -10   6  10      271.07      265.82     25.26 o 
  -9   6  10      111.56       98.06     18.32 o 
  -8   6  10       81.25      102.47     14.76 o 
  -7   6  10      282.50      283.18     17.91 o 
  -6   6  10       54.27       45.06      9.73 o 
  -5   6  10     1042.40     1119.88     27.17 o 
  -4   6  10        1.54        4.00      9.19 o 
  -3   6  10     1541.78     1593.16     34.34 o 
  -2   6  10      124.26      119.70     11.49 o 
  -1   6  10      331.70      314.68     14.55 o 
   0   6  10     1722.87     1886.45     49.11 o 
   1   6  10      625.69      579.72     20.21 o 
   2   6  10     3572.61     3568.97     97.40 o 
   3   6  10      111.55       49.42     15.14 o 
   4   6  10      425.25      384.74     15.10 o 
   5   6  10      527.72      571.03     38.65 o 
   6   6  10      267.69      273.98     21.48 o 
   7   6  10      160.81      196.32     29.00 o 
   8   6  10       68.25       96.96     29.51 o 
   9   6  10       40.06       52.12     31.26 o 
  10   6  10      133.49      155.76     35.56 o 
  11   6  10       31.83       45.42     38.41 o 
  12   6  10        4.12       41.68     41.32 o 
  13   6  10       70.46      111.28     53.96 o 
 -14   7  10      120.50       98.89     53.86 o 
 -13   7  10      196.26      187.19     37.57 o 
 -12   7  10      153.88       82.12     30.46 o 
 -11   7  10       46.39      -27.15     27.15 o 
 -10   7  10        5.35      -11.53     31.52 o 
  -9   7  10      205.96      202.66     35.55 o 
  -8   7  10       53.62       24.65     25.87 o 
  -7   7  10      593.17      568.60     35.26 o 
  -6   7  10      290.84      317.37     25.14 o 
  -5   7  10       26.88       21.54      9.89 o 
  -4   7  10       50.19       48.43     10.01 o 
  -3   7  10      170.36      184.07     13.85 o 
  -2   7  10       96.83      103.70     13.39 o 
  -1   7  10       25.53       33.76     13.64 o 
   0   7  10      824.61      785.61     39.04 o 
   1   7  10       13.13      -20.39     22.82 o 
   2   7  10      490.00      461.01     32.94 o 
   3   7  10       75.48       30.24     27.00 o 
   4   7  10       94.64       94.22     25.51 o 
   5   7  10       26.98       28.88     25.81 o 
   6   7  10      376.27      367.76     21.10 o 
   7   7  10      394.61      347.56     34.19 o 
   8   7  10        0.60       11.77     30.46 o 
   9   7  10        2.08       11.97     33.87 o 
  10   7  10       28.19       12.95     37.29 o 
  11   7  10       90.20      119.93     39.87 o 
  12   7  10       31.62      -41.63     51.10 o 
 -13   8  10       28.95        0.94     42.37 o 
 -12   8  10      311.09      237.00     55.56 o 
 -11   8  10        3.53      -43.39     43.39 o 
 -10   8  10      145.83      100.56     33.50 o 
  -9   8  10       26.39        2.18     30.71 o 
  -8   8  10        3.87      -14.20     26.42 o 
  -7   8  10      359.01      368.70     29.23 o 
  -6   8  10       15.41       37.43     21.13 o 
  -5   8  10     1074.21     1127.99     48.57 o 
  -4   8  10       64.97      105.52     25.93 o 
  -3   8  10      359.19      399.83     65.74 o 
  -2   8  10       48.05       40.45     22.60 o 
  -1   8  10      701.40      687.03     68.78 o 
   0   8  10      126.51      147.21     25.79 o 
   1   8  10      281.76      264.35     29.78 o 
   2   8  10      147.12      187.12     30.67 o 
   3   8  10      109.59      132.34     29.31 o 
   4   8  10      366.29      325.97     30.74 o 
   5   8  10        0.21       15.33     27.27 o 
   6   8  10       16.14       35.38     31.23 o 
   7   8  10        0.65       14.18     30.22 o 
   8   8  10        2.04       39.32     32.74 o 
   9   8  10      119.50       95.62     37.15 o 
  10   8  10       38.64       -0.73     37.60 o 
  11   8  10       14.19      -47.16     47.16 o 
 -12   9  10       10.46       11.91     47.36 o 
 -11   9  10      137.19       64.93     44.53 o 
 -10   9  10      147.43      107.93     36.09 o 
  -9   9  10       11.24      -25.08     30.33 o 
  -8   9  10       46.15       28.02     65.20 o 
  -7   9  10       59.82       97.97     26.12 o 
  -6   9  10        1.52      -18.43     58.49 o 
  -5   9  10       89.26       44.49     55.06 o 
  -4   9  10       32.18       33.44     23.00 o 
  -3   9  10        1.17        1.44     21.42 o 
  -2   9  10       35.66        7.81     22.08 o 
  -1   9  10        1.46       -4.57     23.99 o 
   0   9  10      152.38      102.40     26.61 o 
   1   9  10       12.27       15.91     28.05 o 
   2   9  10       93.39       33.10     29.92 o 
   3   9  10       16.88       22.50     31.26 o 
   4   9  10        0.97       30.79     28.78 o 
   5   9  10      105.28       75.50     30.90 o 
   6   9  10        0.72        3.84     31.52 o 
   7   9  10        0.62       37.99     47.86 o 
   8   9  10       49.38       32.79     36.82 o 
   9   9  10        7.17      -34.06     37.57 o 
 -10  10  10       95.09       81.16     40.22 o 
  -9  10  10      325.99      293.47     49.64 o 
  -8  10  10      131.32      108.59     30.36 o 
  -7  10  10      119.30      166.33     78.63 o 
  -6  10  10        0.42      -49.06     67.99 o 
  -5  10  10      371.02      488.22     76.92 o 
  -4  10  10      127.77      126.27     60.06 o 
  -3  10  10      758.14      669.43    101.66 o 
  -2  10  10       11.65        5.99     35.17 o 
  -1  10  10       95.99      108.13     27.16 o 
   0  10  10        5.71        2.50     28.67 o 
   1  10  10        7.01       32.49     38.57 o 
   2  10  10      105.89      120.99     37.89 o 
   3  10  10       34.26       54.80     35.42 o 
   4  10  10       22.35       39.29     35.71 o 
   5  10  10       69.55       61.71     34.05 o 
   6  10  10        4.04       20.49     36.02 o 
   7  10  10       16.38       25.01     38.10 o 
   8  10  10        1.28       33.64     67.20 o 
  -7  11  10      134.39      226.75     87.42 o 
  -6  11  10       23.68       21.14     77.20 o 
  -5  11  10      241.12      328.02     74.92 o 
  -4  11  10        0.50        0.64     67.78 o 
  -3  11  10       80.94       33.58     45.92 o 
  -2  11  10       16.84       32.96     29.50 o 
  -1  11  10        0.15       13.78     32.13 o 
   0  11  10       76.85       80.09     35.23 o 
   1  11  10       10.93      -15.84     74.53 o 
   2  11  10       13.37       46.28     39.57 o 
   3  11  10       26.94      103.03     42.06 o 
   4  11  10        1.26      -25.10     38.71 o 
   5  11  10       67.87       81.51     47.38 o 
 -18   1  11      240.83      417.11     68.65 o 
 -17   1  11       63.46       78.79     29.62 o 
 -16   1  11        7.27      -36.82     49.54 o 
 -15   1  11        1.58      -25.29     27.54 o 
 -14   1  11       80.41      -16.29     39.36 o 
 -13   1  11       53.71       52.23     23.55 o 
 -12   1  11      105.46       96.28     19.13 o 
 -11   1  11      265.18      301.62     18.36 o 
 -10   1  11       50.71       32.38     14.15 o 
  -9   1  11       71.45       67.17     11.91 o 
  -8   1  11      262.99      268.56     12.00 o 
  -7   1  11     2463.87     2419.10     43.59 o 
  -6   1  11      544.69      586.58     14.77 o 
  -5   1  11     5710.91     5927.47     91.24 o 
  -4   1  11        7.41        4.48      6.97 o 
  -3   1  11     3306.44     3599.87     60.15 o 
  -2   1  11       77.64       48.84      7.65 o 
  -1   1  11     2864.76     2949.28     53.62 o 
   0   1  11     1075.89      947.35     22.50 o 
   1   1  11     1418.27     1384.10     33.90 o 
   2   1  11     2460.93     2411.22     51.30 o 
   3   1  11      110.97      119.95     10.23 o 
   4   1  11     1400.05     1392.48     33.28 o 
   5   1  11        4.29       16.03      9.98 o 
   6   1  11     1361.68     1375.51     31.42 o 
   7   1  11      498.73      459.88     21.06 o 
   8   1  11     1079.91     1065.71     36.82 o 
   9   1  11     1021.12      933.95     34.35 o 
  10   1  11      107.10      130.17     21.87 o 
  11   1  11       58.04       38.77     23.48 o 
  12   1  11       58.61       21.28     24.52 o 
  13   1  11       67.11      100.59     29.49 o 
  14   1  11       12.09       35.47     30.29 o 
  15   1  11       86.61      168.92     53.50 o 
 -17   2  11        2.23      -27.80     30.36 o 
 -16   2  11       11.66      -31.91     33.04 o 
 -15   2  11       39.91       19.28     47.03 o 
 -14   2  11       32.22       18.25     28.59 o 
 -13   2  11      103.01       46.01     24.36 o 
 -12   2  11      154.58      126.88     23.10 o 
 -11   2  11      262.46      225.99     20.02 o 
 -10   2  11      469.88      476.08     21.18 o 
  -9   2  11      488.52      534.11     18.78 o 
  -8   2  11      373.71      385.28     16.20 o 
  -7   2  11     2107.00     2215.01     43.76 o 
  -6   2  11        2.74       -5.38      5.38 o 
  -5   2  11      635.55      574.46     15.55 o 
  -4   2  11        2.51       12.35      6.64 o 
  -3   2  11     1428.86     1584.14     28.95 o 
  -2   2  11     2367.71     2262.92     42.25 o 
  -1   2  11        1.68        5.65      6.32 o 
   0   2  11      991.52      981.46     21.84 o 
   1   2  11      259.13      252.27     13.97 o 
   2   2  11     1027.05     1046.07     26.34 o 
   3   2  11      416.33      377.34     14.75 o 
   4   2  11      268.53      282.79     12.69 o 
   5   2  11       19.05        6.53     10.54 o 
   6   2  11      185.92      161.31     16.38 o 
   7   2  11      184.42      159.26     17.60 o 
   8   2  11      198.28      178.62     18.63 o 
   9   2  11       33.83        9.04     18.37 o 
  10   2  11       63.02       46.10     20.05 o 
  11   2  11       93.89       69.72     23.24 o 
  12   2  11       50.89       46.26     27.60 o 
  13   2  11       15.92       34.05     29.71 o 
  14   2  11       11.35      -26.72     32.82 o 
  15   2  11       25.71      -28.95     55.03 o 
 -17   3  11       15.47      -16.78     40.00 o 
 -16   3  11       67.32       53.14     38.62 o 
 -15   3  11       20.71       14.26     32.06 o 
 -14   3  11        4.19       -6.27     28.74 o 
 -13   3  11      361.61      333.93     32.28 o 
 -12   3  11        1.49      -12.74     23.49 o 
 -11   3  11       24.00        5.77     20.67 o 
 -10   3  11     1302.11     1303.39     38.19 o 
  -9   3  11       11.58        2.88     14.11 o 
  -8   3  11     1284.32     1327.71     39.70 o 
  -7   3  11     1137.50     1117.22     25.72 o 
  -6   3  11       80.52       98.08     11.23 o 
  -5   3  11     7105.70     7173.34    117.50 o 
  -4   3  11      395.16      350.41     11.68 o 
  -3   3  11     2113.50     2086.16     36.45 o 
  -2   3  11      263.30      278.95     10.04 o 
  -1   3  11      161.74      139.48      8.56 o 
   0   3  11     2391.78     2318.80     47.19 o 
   1   3  11     3756.80     3942.50     76.82 o 
   2   3  11     1860.72     1833.25     40.19 o 
   3   3  11      200.85      204.70     12.12 o 
   4   3  11      633.57      698.16     21.21 o 
   5   3  11      791.09      881.70     28.22 o 
   6   3  11     1955.48     2128.05     56.91 o 
   7   3  11        2.60       -7.06     15.82 o 
   8   3  11      555.47      639.36     26.22 o 
   9   3  11      158.03      189.98     21.64 o 
  10   3  11       15.17       34.74     24.54 o 
  11   3  11      596.99      595.49     34.55 o 
  12   3  11       52.68       60.23     29.67 o 
  13   3  11       27.65        2.81     36.61 o 
  14   3  11       48.82       -3.86     44.25 o 
 -17   4  11       38.89       73.81     58.09 o 
 -16   4  11        3.88       -5.67     31.68 o 
 -15   4  11        5.24       20.80     29.76 o 
 -14   4  11        0.84      -28.49     28.49 o 
 -13   4  11      106.57       61.83     26.32 o 
 -12   4  11      171.51      169.82     29.72 o 
 -11   4  11      399.72      345.97     20.90 o 
 -10   4  11      492.69      471.54     20.78 o 
  -9   4  11     1145.22     1107.09     31.00 o 
  -8   4  11      359.17      365.85     18.65 o 
  -7   4  11     3414.86     3125.04     60.93 o 
  -6   4  11     2124.14     2232.52     40.76 o 
  -5   4  11       36.44       42.08      9.91 o 
  -4   4  11      328.44      278.86     14.83 o 
  -3   4  11      225.10      214.10     11.14 o 
  -2   4  11       11.13       31.76     10.65 o 
  -1   4  11      748.08      731.03     22.74 o 
   0   4  11      154.60      230.55      9.45 o 
   1   4  11      281.97      308.56     11.97 o 
   2   4  11       12.99       13.71      8.80 o 
   3   4  11      406.17      386.77     16.87 o 
   4   4  11      548.02      558.36     17.21 o 
   5   4  11      174.18      172.05     13.81 o 
   6   4  11       20.81       20.23     14.75 o 
   7   4  11       71.61       59.23     17.19 o 
   8   4  11      278.08      292.00     21.99 o 
   9   4  11      522.37      551.72     45.64 o 
  10   4  11      114.97       58.13     29.00 o 
  11   4  11       10.84      -19.81     31.64 o 
  12   4  11        1.41      -34.43     34.43 o 
  13   4  11       38.03       70.18     37.21 o 
  14   4  11       52.42       19.66     47.21 o 
 -16   5  11        1.33       52.49     63.68 o 
 -15   5  11       12.57      -33.77     33.77 o 
 -14   5  11      220.11      224.14     42.47 o 
 -13   5  11      241.37      209.36     29.73 o 
 -12   5  11      687.90      702.56     45.11 o 
 -11   5  11       11.94      -20.26     20.26 o 
 -10   5  11      381.53      376.40     23.07 o 
  -9   5  11        3.41      -12.80     14.92 o 
  -8   5  11       68.94       72.18     13.60 o 
  -7   5  11     1109.85     1089.80     28.25 o 
  -6   5  11       56.86       54.46     11.29 o 
  -5   5  11     1139.46     1137.46     27.58 o 
  -4   5  11      323.60      361.29     13.90 o 
  -3   5  11      215.68      215.33     20.19 o 
  -2   5  11     4009.72     4103.38     86.78 o 
  -1   5  11     2415.30     2489.61     55.41 o 
   0   5  11       72.16       93.93     13.46 o 
   1   5  11     1229.22     1245.37     36.35 o 
   2   5  11     1559.47     1564.03     29.35 o 
   3   5  11     1144.80     1170.54     25.69 o 
   4   5  11     3139.81     3204.21     66.02 o 
   5   5  11     1286.45     1283.25     33.77 o 
   6   5  11       31.63       18.22     17.59 o 
   7   5  11      488.62      445.26     31.41 o 
   8   5  11      551.63      558.66     34.07 o 
   9   5  11      237.80      240.59     63.74 o 
  10   5  11      141.14      167.20     39.69 o 
  11   5  11       43.81       38.69     38.70 o 
  12   5  11      255.56      219.18     38.47 o 
  13   5  11      143.90       92.71     45.47 o 
 -15   6  11       17.99       45.42     42.41 o 
 -14   6  11      134.83       82.93     59.46 o 
 -13   6  11       31.44        0.24     38.12 o 
 -12   6  11       44.57       34.65     30.47 o 
 -11   6  11      302.04      243.74     31.38 o 
 -10   6  11      185.45      177.44     28.52 o 
  -9   6  11       23.47       19.97     19.65 o 
  -8   6  11       33.10       11.07     15.71 o 
  -7   6  11      184.69      180.72     18.40 o 
  -6   6  11       88.00       77.82     13.50 o 
  -5   6  11      894.91      880.39     24.19 o 
  -4   6  11      398.90      484.22     17.14 o 
  -3   6  11     1414.27     1486.75     37.26 o 
  -2   6  11      352.20      308.92     15.04 o 
  -1   6  11        0.11        5.33     12.04 o 
   0   6  11      145.87      101.07     14.35 o 
   1   6  11      714.76      718.79     30.38 o 
   2   6  11      411.65      438.23     22.52 o 
   3   6  11      198.44      202.73     29.26 o 
   4   6  11      537.73      492.37     19.16 o 
   5   6  11        1.33       22.45     17.51 o 
   6   6  11      908.50      951.21     38.80 o 
   7   6  11       25.90       56.81     28.49 o 
   8   6  11       56.96       86.38     31.42 o 
   9   6  11      252.58      260.13     35.77 o 
  10   6  11       50.51       32.63     37.04 o 
  11   6  11       71.14       84.63     39.18 o 
  12   6  11       11.61       43.63     42.79 o 
  13   6  11      101.71       46.88     54.32 o 
 -14   7  11       84.08       91.63     43.09 o 
 -13   7  11       74.48      102.41     63.53 o 
 -12   7  11        0.55        2.37     37.52 o 
 -11   7  11        1.07      -28.82     35.63 o 
 -10   7  11        1.45      -28.81     30.71 o 
  -9   7  11      479.69      532.91     38.00 o 
  -8   7  11     1074.87     1079.61     51.32 o 
  -7   7  11        0.21      -23.08     23.08 o 
  -6   7  11       57.93       66.52     22.46 o 
  -5   7  11      879.30      906.21     62.60 o 
  -4   7  11      180.78      207.25     19.83 o 
  -3   7  11     1336.22     1319.53     43.70 o 
  -2   7  11       74.02       58.58     17.68 o 
  -1   7  11      704.34      691.13     39.99 o 
   0   7  11      795.75      925.30     59.01 o 
   1   7  11      214.19      186.81     27.71 o 
   2   7  11      564.65      660.52     40.34 o 
   3   7  11     1150.94     1162.88     60.10 o 
   4   7  11        6.20        0.24     26.01 o 
   5   7  11      223.64      251.96     29.02 o 
   6   7  11      761.90      809.30     42.98 o 
   7   7  11        5.26       10.77     29.64 o 
   8   7  11       22.60       14.33     30.84 o 
   9   7  11        9.53       31.68     33.01 o 
  10   7  11       14.77       22.87     36.25 o 
  11   7  11       32.11       57.76     41.19 o 
  12   7  11       84.45       29.07     50.89 o 
 -13   8  11        3.66      -42.90     42.90 o 
 -12   8  11      360.11      363.76     46.49 o 
 -11   8  11       32.11      -21.41     35.77 o 
 -10   8  11       41.35      -34.05     34.05 o 
  -9   8  11      274.13      271.39     34.78 o 
  -8   8  11       23.54        3.43     27.51 o 
  -7   8  11      414.91      422.60     31.90 o 
  -6   8  11       45.93       48.53     23.12 o 
  -5   8  11       10.51        8.52     22.19 o 
  -4   8  11      703.96      633.97     35.94 o 
  -3   8  11      764.80      732.75     37.29 o 
  -2   8  11        6.31       29.81     24.39 o 
  -1   8  11       79.52       63.54     24.69 o 
   0   8  11        1.64       -2.19     24.76 o 
   1   8  11      392.09      362.11     32.67 o 
   2   8  11      328.05      285.45     33.22 o 
   3   8  11       22.05       53.98     55.96 o 
   4   8  11      323.84      338.02     31.60 o 
   5   8  11        0.35       37.87     28.08 o 
   6   8  11       28.04       55.64     30.80 o 
   7   8  11      201.40      213.30     35.93 o 
   8   8  11      273.21      319.99     37.38 o 
   9   8  11      139.16      138.50     36.78 o 
  10   8  11       41.17       43.12     46.44 o 
 -12   9  11      107.57       99.56     57.35 o 
 -11   9  11        0.25      -46.81     46.81 o 
 -10   9  11      297.03      272.08     39.57 o 
  -9   9  11       17.72       19.03     32.40 o 
  -8   9  11      206.61      247.51     31.38 o 
  -7   9  11      877.56      980.88     48.23 o 
  -6   9  11       51.98       76.89     51.42 o 
  -5   9  11      236.98      201.04     30.46 o 
  -4   9  11      166.91      131.00     25.28 o 
  -3   9  11        7.12       21.92     23.31 o 
  -2   9  11      237.73      236.79     27.63 o 
  -1   9  11      370.15      344.36     31.60 o 
   0   9  11      112.59      123.41     28.92 o 
   1   9  11       28.71       -7.97     28.76 o 
   2   9  11      119.50      155.49     32.36 o 
   3   9  11        4.77      -24.73     32.09 o 
   4   9  11      384.78      376.19     35.87 o 
   5   9  11      173.11      162.34     33.47 o 
   6   9  11       13.25       25.87     32.60 o 
   7   9  11      230.82      293.36     38.92 o 
   8   9  11       49.01       -0.48     37.06 o 
   9   9  11      180.68      204.20     46.39 o 
  -9  10  11        1.16       -6.48     35.38 o 
  -8  10  11        0.31       12.62     30.26 o 
  -7  10  11       33.64        2.71     71.06 o 
  -6  10  11      247.88      286.32     73.06 o 
  -5  10  11      216.80      231.47     70.78 o 
  -4  10  11       64.74       32.71     22.97 o 
  -3  10  11        0.09       51.35     50.56 o 
  -2  10  11      102.65       98.90     39.92 o 
  -1  10  11       16.14        0.94     45.56 o 
   0  10  11      254.07      200.27     32.71 o 
   1  10  11       11.47       46.60     31.90 o 
   2  10  11       23.33       -3.14     33.04 o 
   3  10  11       55.54       43.23     36.97 o 
   4  10  11        0.45       24.80     33.92 o 
   5  10  11        8.20       28.09     35.03 o 
   6  10  11       21.57       52.48     36.54 o 
   7  10  11       37.86       73.61     43.71 o 
  -6  11  11       31.57       69.99     74.99 o 
  -5  11  11      179.97      143.27     70.56 o 
  -4  11  11        9.43       42.49     70.13 o 
  -3  11  11       32.32      -32.87     47.67 o 
  -2  11  11       47.28       47.80     30.07 o 
  -1  11  11       31.74        8.79     32.46 o 
   0  11  11       47.67       82.09     35.52 o 
   1  11  11       15.02      -15.03     37.23 o 
   2  11  11        9.56      -10.25     39.30 o 
   3  11  11        1.91       16.81     40.46 o 
   4  11  11        0.20        2.87     43.09 o 
 -17   0  12      329.45      250.53     47.25 o 
 -16   0  12        1.48      -67.23    101.70 o 
 -15   0  12       19.62       14.36     61.99 o 
 -14   0  12        5.06       -3.10     35.17 o 
 -13   0  12      562.68      572.18     54.31 o 
 -12   0  12      355.38      342.38     31.54 o 
 -11   0  12       32.47       41.83     24.15 o 
 -10   0  12       86.03       59.14     21.51 o 
  -9   0  12     1104.45     1154.18     46.12 o 
  -8   0  12       72.80      102.54     15.00 o 
  -7   0  12     3779.63     3707.70     85.05 o 
  -6   0  12     1322.34     1275.20     33.84 o 
  -5   0  12        4.36      -13.13     13.13 o 
  -4   0  12     2028.48     1976.91     51.46 o 
  -3   0  12     2512.15     2366.76     70.65 o 
  -2   0  12     7201.53     7230.67    203.15 o 
  -1   0  12     7071.10     6536.21    183.95 o 
   0   0  12      237.53      201.86     19.55 o 
   1   0  12     2848.55     2794.69     89.70 o 
   2   0  12     4520.54     4090.67    128.24 o 
   3   0  12      709.36      726.35     28.08 o 
   4   0  12     3866.17     3561.33     98.81 o 
   5   0  12       42.55       47.07     12.76 o 
   6   0  12      298.64      289.94     18.92 o 
   7   0  12     1329.80     1202.34     51.46 o 
   8   0  12      148.68      191.87     26.28 o 
   9   0  12       51.75       69.65     28.65 o 
  10   0  12       58.07       62.43     32.08 o 
  11   0  12       85.12      132.37     34.83 o 
  12   0  12      132.16      112.19     37.72 o 
  13   0  12      140.69      150.23     40.21 o 
  14   0  12      168.70      190.14     53.35 o 
  15   0  12      126.62      149.12     76.85 o 
 -17   1  12       37.32       10.44     30.09 o 
 -16   1  12      297.92      278.67     36.89 o 
 -15   1  12      468.10      446.91     35.24 o 
 -14   1  12      402.62      448.42     39.36 o 
 -13   1  12      101.69       76.79     24.51 o 
 -12   1  12       65.84       55.59     21.49 o 
 -11   1  12       15.49       11.75     17.34 o 
 -10   1  12     1267.65     1393.06     35.20 o 
  -9   1  12     2619.42     2721.25     51.83 o 
  -8   1  12     2721.45     2776.67     49.73 o 
  -7   1  12      274.48      248.44     10.36 o 
  -6   1  12        2.28        1.42      7.47 o 
  -5   1  12       34.64        5.44      7.34 o 
  -4   1  12     2242.66     2084.91     38.97 o 
  -3   1  12     2036.38     1881.70     38.84 o 
  -2   1  12     4675.01     4651.51     88.28 o 
  -1   1  12     1452.55     1565.14     33.24 o 
   0   1  12      204.77      194.97     12.10 o 
   1   1  12      315.77      323.77     13.39 o 
   2   1  12     3407.32     3274.74     68.48 o 
   3   1  12     1299.70     1244.41     30.58 o 
   4   1  12      617.50      665.74     21.26 o 
   5   1  12        4.62        6.66     10.85 o 
   6   1  12      395.48      386.89     14.96 o 
   7   1  12      281.37      274.20     19.16 o 
   8   1  12     2902.39     2811.42     68.55 o 
   9   1  12     1367.12     1226.15     41.16 o 
  10   1  12       11.47      -21.40     21.40 o 
  11   1  12       16.84       22.52     23.20 o 
  12   1  12       22.54       15.10     25.55 o 
  13   1  12       98.65       98.02     31.64 o 
  14   1  12      120.89      137.93     34.53 o 
 -17   2  12       21.47        9.45     58.04 o 
 -16   2  12      107.59       46.89     45.39 o 
 -15   2  12       43.62       18.84     34.50 o 
 -14   2  12      325.95      310.87     33.91 o 
 -13   2  12      121.54      110.44     25.14 o 
 -12   2  12      248.23      203.02     24.56 o 
 -11   2  12      475.97      501.21     27.35 o 
 -10   2  12      623.41      685.84     22.66 o 
  -9   2  12      328.36      312.66     16.37 o 
  -8   2  12     1250.78     1328.23     30.27 o 
  -7   2  12      205.67      224.01     13.49 o 
  -6   2  12      901.07      911.50     25.09 o 
  -5   2  12     3309.53     3341.25     53.72 o 
  -4   2  12      280.55      279.30     10.14 o 
  -3   2  12     1576.54     1430.00     28.98 o 
  -2   2  12       61.08       44.03      7.86 o 
  -1   2  12     1053.78     1183.85     23.83 o 
   0   2  12    10624.12    10734.40    191.81 o 
   1   2  12     2720.59     2736.98     62.00 o 
   2   2  12        9.83       17.86     10.02 o 
   3   2  12      333.89      330.66     14.29 o 
   4   2  12        2.69        4.98     11.46 o 
   5   2  12     1020.64      956.02     27.88 o 
   6   2  12     4317.14     4311.43     99.09 o 
   7   2  12      967.07      974.59     33.34 o 
   8   2  12        0.78      -18.24     18.24 o 
   9   2  12       35.08       32.92     20.39 o 
  10   2  12      349.74      295.03     24.73 o 
  11   2  12      642.91      644.09     31.16 o 
  12   2  12      155.29      245.44     31.40 o 
  13   2  12      104.06      108.29     33.55 o 
  14   2  12       11.15       11.13     55.10 o 
 -17   3  12        5.28      -12.57     41.66 o 
 -16   3  12       87.19       49.11     39.80 o 
 -15   3  12      261.78      274.85     53.72 o 
 -14   3  12      187.08      187.94     31.96 o 
 -13   3  12       75.62       72.96     36.38 o 
 -12   3  12        6.97      -17.56     24.32 o 
 -11   3  12      199.68      226.80     24.54 o 
 -10   3  12       18.81       35.84     16.68 o 
  -9   3  12      236.82      228.83     18.78 o 
  -8   3  12     2811.36     2977.46     87.97 o 
  -7   3  12      989.95     1021.24     25.57 o 
  -6   3  12      162.75      210.60     12.23 o 
  -5   3  12       89.68       97.37      8.84 o 
  -4   3  12     3121.00     3134.06     57.85 o 
  -3   3  12     4292.02     4695.69     85.72 o 
  -2   3  12      117.57      134.65      8.77 o 
  -1   3  12      130.51      110.30      8.86 o 
   0   3  12      140.68       95.19     11.05 o 
   1   3  12      638.85      652.06     21.45 o 
   2   3  12     4408.80     4485.51     98.33 o 
   3   3  12      910.32      907.21     26.64 o 
   4   3  12      396.95      391.60     15.87 o 
   5   3  12     1794.53     1848.73     41.75 o 
   6   3  12      457.99      455.91     21.81 o 
   7   3  12      495.35      520.29     23.97 o 
   8   3  12      171.19      224.52     21.48 o 
   9   3  12     1271.56     1394.80     50.87 o 
  10   3  12      476.39      511.59     32.10 o 
  11   3  12      155.35      164.08     29.37 o 
  12   3  12        8.97       31.64     35.36 o 
  13   3  12       73.25       49.29     38.14 o 
  14   3  12      156.07      125.23     45.89 o 
 -16   4  12        1.42      -29.53     40.03 o 
 -15   4  12       47.17      -22.22     33.68 o 
 -14   4  12        0.19      -32.06     32.06 o 
 -13   4  12      350.88      325.98     34.61 o 
 -12   4  12      696.45      723.96     55.50 o 
 -11   4  12      408.51      441.98     30.35 o 
 -10   4  12       88.70       53.21     18.67 o 
  -9   4  12      377.77      370.03     21.10 o 
  -8   4  12      342.52      314.81     14.77 o 
  -7   4  12     4680.82     4685.37     84.37 o 
  -6   4  12     3466.98     3460.44     64.57 o 
  -5   4  12        3.98        3.84     10.64 o 
  -4   4  12      374.71      386.50     14.76 o 
  -3   4  12     1678.36     1653.91     44.53 o 
  -2   4  12     6823.38     7062.93    146.13 o 
  -1   4  12     3064.10     3161.13     68.37 o 
   0   4  12        0.01       -8.14      8.14 o 
   1   4  12     1982.90     2123.64     44.08 o 
   2   4  12      584.20      605.94     23.36 o 
   3   4  12      286.82      307.51     13.47 o 
   4   4  12     1929.50     1968.12     40.74 o 
   5   4  12      517.05      465.66     28.71 o 
   6   4  12      513.04      537.29     45.79 o 
   7   4  12      766.41      822.38     34.87 o 
   8   4  12       67.29       78.44     26.89 o 
   9   4  12       95.74      112.66     29.01 o 
  10   4  12      718.10      803.73     42.30 o 
  11   4  12      443.96      415.59     38.31 o 
  12   4  12      260.45      216.09     37.82 o 
  13   4  12      105.33      106.13     39.04 o 
 -16   5  12      182.95      201.25     44.52 o 
 -15   5  12       74.15       67.68     37.84 o 
 -14   5  12       40.24       37.49     34.59 o 
 -13   5  12       17.34      -28.44     55.87 o 
 -12   5  12       31.11        4.78     30.38 o 
 -11   5  12      431.01      431.00     29.34 o 
 -10   5  12      614.79      651.11     29.98 o 
  -9   5  12        5.20       15.62     19.31 o 
  -8   5  12      590.30      528.81     22.02 o 
  -7   5  12       23.05       37.39     16.79 o 
  -6   5  12      698.42      689.28     26.81 o 
  -5   5  12       21.03       34.74     11.31 o 
  -4   5  12      180.59      202.44     12.45 o 
  -3   5  12     2157.31     2179.10     49.83 o 
  -2   5  12     1748.87     1714.06     41.19 o 
  -1   5  12      114.88      114.47     13.29 o 
   0   5  12      200.43      160.53     15.50 o 
   1   5  12      633.35      652.16     25.02 o 
   2   5  12     3344.20     3571.95     64.27 o 
   3   5  12     2716.40     2820.83     56.72 o 
   4   5  12      110.55      109.24     14.85 o 
   5   5  12      129.91      145.68     19.39 o 
   6   5  12        0.83       23.58     22.40 o 
   7   5  12      699.80      642.96     34.56 o 
   8   5  12      380.16      317.23     39.76 o 
   9   5  12      317.42      267.68     45.72 o 
  10   5  12       17.89       47.05     32.09 o 
  11   5  12        0.19      -10.27     34.47 o 
  12   5  12        1.44      -36.51     37.11 o 
  13   5  12       53.10       25.38     45.36 o 
 -15   6  12        0.82       -8.43     43.59 o 
 -14   6  12      189.30      117.84     43.08 o 
 -13   6  12        3.14      -23.96     37.95 o 
 -12   6  12       95.67       54.68     32.07 o 
 -11   6  12      273.98      255.93     32.25 o 
 -10   6  12      243.84      212.37     29.89 o 
  -9   6  12        6.69       -6.56     24.66 o 
  -8   6  12       96.39       63.45     20.27 o 
  -7   6  12      167.66      202.36     22.22 o 
  -6   6  12      606.55      577.56     24.43 o 
  -5   6  12     4607.94     4782.77    111.79 o 
  -4   6  12       23.08       15.70     13.10 o 
  -3   6  12      320.85      364.52     20.14 o 
  -2   6  12      316.86      377.33     19.78 o 
  -1   6  12      479.89      538.65     22.55 o 
   0   6  12     2492.60     2576.83     67.50 o 
   1   6  12      741.82      657.31     29.73 o 
   2   6  12       31.66       21.03     17.94 o 
   3   6  12      186.90      129.80     29.85 o 
   4   6  12      425.94      381.34     16.59 o 
   5   6  12     1581.42     1522.43     52.62 o 
   6   6  12      357.71      332.76     25.07 o 
   7   6  12       14.86       36.24     29.16 o 
   8   6  12      153.97      150.68     33.63 o 
   9   6  12      139.58       89.95     54.63 o 
  10   6  12       98.56       91.16     36.59 o 
  11   6  12      222.88      268.11     43.79 o 
  12   6  12        5.69       22.43     52.43 o 
 -14   7  12        5.86      -24.13     44.17 o 
 -13   7  12      132.49      132.78     61.34 o 
 -12   7  12        0.87        1.56     39.69 o 
 -11   7  12      129.89      127.96     37.54 o 
 -10   7  12       44.15       14.41     54.79 o 
  -9   7  12      776.84      776.53     72.10 o 
  -8   7  12      105.62      101.70     29.86 o 
  -7   7  12        8.46       -3.60     25.32 o 
  -6   7  12      108.32       90.03     24.69 o 
  -5   7  12       15.11       19.29     22.69 o 
  -4   7  12      696.12      648.11     35.96 o 
  -3   7  12      727.49      712.65     37.15 o 
  -2   7  12       84.64       79.45     22.10 o 
  -1   7  12       73.16       64.35     21.67 o 
   0   7  12       11.35       -8.40     21.58 o 
   1   7  12      207.53      150.29     28.36 o 
   2   7  12      485.80      475.78     37.41 o 
   3   7  12       21.61        2.27     28.91 o 
   4   7  12       16.99       12.38     26.46 o 
   5   7  12      226.33      212.92     30.64 o 
   6   7  12       74.62       65.13     17.44 o 
   7   7  12       15.03      -15.54     30.64 o 
   8   7  12       26.11       51.30     32.91 o 
   9   7  12      104.60       95.63     39.68 o 
  10   7  12       63.29      103.88     40.51 o 
  11   7  12        5.69       -4.60     47.19 o 
 -13   8  12       31.08        8.99     52.65 o 
 -12   8  12       27.80       -8.28     46.39 o 
 -11   8  12       47.31       17.82     39.10 o 
 -10   8  12       56.95        4.72     34.54 o 
  -9   8  12      427.80      472.56     39.19 o 
  -8   8  12       20.75        4.88     28.95 o 
  -7   8  12      536.15      587.72     39.34 o 
  -6   8  12        7.66        0.33     24.86 o 
  -5   8  12      110.62      123.38     27.85 o 
  -4   8  12      455.10      516.39     32.38 o 
  -3   8  12      350.04      346.43     27.86 o 
  -2   8  12      491.11      493.69     31.38 o 
  -1   8  12      272.11      211.95     29.90 o 
   0   8  12      253.39      214.78     30.28 o 
   1   8  12        0.05      -25.17     27.44 o 
   2   8  12      115.22      148.87     31.64 o 
   3   8  12      161.79      188.48     33.75 o 
   4   8  12       51.40       54.02     28.60 o 
   5   8  12        2.86       31.70     30.56 o 
   6   8  12      100.44       90.32     31.52 o 
   7   8  12       33.21       37.30     40.55 o 
   8   8  12        0.04       23.43     35.67 o 
   9   8  12       45.86       68.16     38.27 o 
  10   8  12       50.41       35.44     46.14 o 
 -11   9  12        7.10      -24.41     43.92 o 
 -10   9  12        9.65      -61.04     61.04 o 
  -9   9  12      122.87      133.02     33.93 o 
  -8   9  12       15.50       77.70     66.27 o 
  -7   9  12      609.59      676.18     46.16 o 
  -6   9  12      144.30      152.31     27.56 o 
  -5   9  12      176.42      134.89     30.40 o 
  -4   9  12       22.53       30.24     26.24 o 
  -3   9  12        2.75      -26.25     26.25 o 
  -2   9  12      309.72      243.70     31.39 o 
  -1   9  12       56.70       75.96     58.99 o 
   0   9  12       10.57       14.67     28.24 o 
   1   9  12        7.54      -29.18     30.99 o 
   2   9  12       54.35       53.35     31.95 o 
   3   9  12      168.37      174.80     36.34 o 
   4   9  12       23.18       35.46     31.85 o 
   5   9  12       50.52       52.94     31.73 o 
   6   9  12       25.84       22.76     33.72 o 
   7   9  12       56.08       29.86     36.34 o 
   8   9  12       23.81       31.31     42.61 o 
  -9  10  12       11.30      -29.81    105.66 o 
  -8  10  12       92.66      111.83     33.76 o 
  -7  10  12      190.87      200.66     31.58 o 
  -6  10  12        0.67      -16.75     25.91 o 
  -5  10  12      106.83      104.98     36.71 o 
  -4  10  12       90.09       79.91     26.67 o 
  -3  10  12       43.12       42.87     49.10 o 
  -2  10  12      274.51      289.82     32.06 o 
  -1  10  12      119.89       83.38     29.89 o 
   0  10  12      179.45      187.35     32.94 o 
   1  10  12        2.81        2.46     31.82 o 
   2  10  12      150.94      130.57     35.78 o 
   3  10  12        5.18       17.21     35.79 o 
   4  10  12        1.70       33.04     35.20 o 
   5  10  12       12.59       -4.61     34.79 o 
   6  10  12        2.63      -29.42     60.06 o 
  -6  11  12       78.60       70.35     80.06 o 
  -5  11  12      133.34      129.34     77.06 o 
  -4  11  12       96.95       50.25     36.49 o 
  -3  11  12       64.13       60.66     27.74 o 
  -2  11  12       11.38        3.33     43.07 o 
  -1  11  12       14.90      -22.72     33.96 o 
   0  11  12        4.18       33.10     35.43 o 
   1  11  12        1.50      -12.41     53.60 o 
   2  11  12       21.18        4.08     40.21 o 
   3  11  12        9.07      -31.04     40.99 o 
 -17   1  13        0.73       -0.11     31.06 o 
 -16   1  13        0.02      -40.20     45.16 o 
 -15   1  13        4.90      -22.73     28.57 o 
 -14   1  13       32.91       10.51     56.24 o 
 -13   1  13       63.50       34.84     26.89 o 
 -12   1  13      100.87       87.96     22.76 o 
 -11   1  13      362.05      359.16     26.29 o 
 -10   1  13      130.67      100.69     15.58 o 
  -9   1  13        7.73       -0.78     12.09 o 
  -8   1  13       28.92       41.67     10.81 o 
  -7   1  13     2983.12     3002.22     49.52 o 
  -6   1  13       22.84       31.13      8.42 o 
  -5   1  13      499.94      451.49     12.64 o 
  -4   1  13     2675.31     2716.17     49.77 o 
  -3   1  13     1327.58     1342.24     30.06 o 
  -2   1  13     1473.19     1515.15     33.08 o 
  -1   1  13     5210.57     5174.94     97.88 o 
   0   1  13     2822.37     2768.87     56.54 o 
   1   1  13      736.73      749.77     21.78 o 
   2   1  13     2234.53     2348.09     51.12 o 
   3   1  13     1031.54      961.23     25.85 o 
   4   1  13      221.03      218.66     13.33 o 
   5   1  13      213.93      206.12     13.57 o 
   6   1  13        4.84        1.44     10.18 o 
   7   1  13      486.75      459.04     22.22 o 
   8   1  13       17.13       33.89     18.97 o 
   9   1  13      339.84      278.96     23.01 o 
  10   1  13        0.46        6.83     22.91 o 
  11   1  13       50.46       50.79     25.53 o 
  12   1  13        6.55        5.01     26.87 o 
  13   1  13       39.52       49.07     30.80 o 
  14   1  13      119.85      114.74     39.12 o 
 -17   2  13        0.38      -40.21     40.21 o 
 -16   2  13       23.46      -38.69     38.69 o 
 -15   2  13       19.19      -46.80     46.80 o 
 -14   2  13       13.94      -33.51     33.51 o 
 -13   2  13       74.54       69.44     34.43 o 
 -12   2  13      225.24      227.46     26.07 o 
 -11   2  13       13.26       12.51     22.85 o 
 -10   2  13      551.16      542.80     21.29 o 
  -9   2  13       76.88       63.25     14.17 o 
  -8   2  13        2.27       17.94      9.52 o 
  -7   2  13       15.12        0.78      7.91 o 
  -6   2  13      507.60      497.66     17.72 o 
  -5   2  13      306.16      359.85     11.94 o 
  -4   2  13       10.57       15.71      7.24 o 
  -3   2  13      151.54      146.96      9.98 o 
  -2   2  13        8.02       -8.29      8.29 o 
  -1   2  13      207.33      187.88      9.86 o 
   0   2  13      310.73      292.65     12.32 o 
   1   2  13        8.72       20.42     10.94 o 
   2   2  13       64.76       49.33     10.97 o 
   3   2  13       16.52       19.40     11.32 o 
   4   2  13     1589.25     1497.13     36.70 o 
   5   2  13      248.57      234.29     15.42 o 
   6   2  13      147.96      151.41     16.44 o 
   7   2  13      452.14      356.94     22.02 o 
   8   2  13       46.22       34.09     18.91 o 
   9   2  13        1.70       25.06     20.87 o 
  10   2  13       36.48       32.79     22.40 o 
  11   2  13      118.99      152.36     28.70 o 
  12   2  13       21.18      -14.66     28.73 o 
  13   2  13       40.96       -1.68     35.58 o 
  14   2  13       18.42       20.68     44.70 o 
 -17   3  13       17.20      -27.55    105.31 o 
 -16   3  13        2.93      -58.01     58.01 o 
 -15   3  13        0.40      -38.01     38.01 o 
 -14   3  13      501.80      501.56     38.81 o 
 -13   3  13      244.22      248.98     33.87 o 
 -12   3  13      193.24      165.65     25.51 o 
 -11   3  13      668.86      733.04     27.76 o 
 -10   3  13        5.88        2.41     19.28 o 
  -9   3  13       89.59      143.60     16.32 o 
  -8   3  13      346.14      372.99     21.75 o 
  -7   3  13       65.72       52.50     10.16 o 
  -6   3  13      385.94      402.96     15.62 o 
  -5   3  13     2861.40     2858.66     51.20 o 
  -4   3  13        7.92        7.19      7.01 o 
  -3   3  13      683.05      724.88     18.64 o 
  -2   3  13     1585.69     1748.92     34.70 o 
  -1   3  13      850.53      887.94     22.79 o 
   0   3  13     1810.76     1908.83     49.78 o 
   1   3  13       43.80       28.62     10.36 o 
   2   3  13      743.85      810.35     26.64 o 
   3   3  13      187.52      190.91     14.22 o 
   4   3  13      313.27      381.37     17.85 o 
   5   3  13      510.80      534.79     21.16 o 
   6   3  13      620.04      631.73     25.64 o 
   7   3  13       23.49       44.98     18.21 o 
   8   3  13       86.21       98.74     20.50 o 
   9   3  13      135.54      127.68     26.14 o 
  10   3  13       21.19       25.79     25.46 o 
  11   3  13       64.27       72.68     33.68 o 
  12   3  13       20.69      -12.10     35.61 o 
  13   3  13        4.51       -2.17     38.47 o 
 -16   4  13       33.74      -41.84     41.84 o 
 -15   4  13       13.88      -42.80     42.80 o 
 -14   4  13       66.75      -17.11     55.11 o 
 -13   4  13        4.89      -30.91     30.91 o 
 -12   4  13        0.71        0.43     28.46 o 
 -11   4  13        4.38      -10.67     21.04 o 
 -10   4  13       35.91       39.42     18.24 o 
  -9   4  13      261.82      279.91     23.34 o 
  -8   4  13       25.14       11.21     13.94 o 
  -7   4  13      369.13      358.31     24.35 o 
  -6   4  13      496.64      468.39     17.04 o 
  -5   4  13      222.37      210.40     14.27 o 
  -4   4  13     2229.46     2257.03     47.17 o 
  -3   4  13     2391.50     2615.22     61.36 o 
  -2   4  13       47.29       41.16     12.33 o 
  -1   4  13      908.35      884.22     20.90 o 
   0   4  13      944.79      948.09     29.74 o 
   1   4  13      802.03      692.59     20.99 o 
   2   4  13      294.50      295.61     29.32 o 
   3   4  13      772.01      895.47     31.98 o 
   4   4  13       61.12       69.72     13.05 o 
   5   4  13      468.36      506.44     27.38 o 
   6   4  13      967.73      938.47     54.16 o 
   7   4  13        1.86      -13.60     21.24 o 
   8   4  13        4.90      -11.61     26.81 o 
   9   4  13      221.75      229.57     31.45 o 
  10   4  13       95.92       74.55     32.68 o 
  11   4  13       84.74       76.02     35.34 o 
  12   4  13       89.66       65.87     37.69 o 
  13   4  13       12.05       -3.22     45.74 o 
 -15   5  13       53.82        4.25     44.86 o 
 -14   5  13       68.78      -16.03     43.40 o 
 -13   5  13      117.57       75.41     54.05 o 
 -12   5  13      142.10      176.37     27.14 o 
 -11   5  13        0.44       -3.68     23.08 o 
 -10   5  13       25.05       19.97     21.51 o 
  -9   5  13      375.48      445.80     39.35 o 
  -8   5  13      173.02      162.11     22.73 o 
  -7   5  13      462.64      493.94     24.67 o 
  -6   5  13      798.69      802.30     30.33 o 
  -5   5  13      378.72      372.68     17.52 o 
  -4   5  13      310.75      343.14     19.77 o 
  -3   5  13     1414.04     1434.15     37.17 o 
  -2   5  13      874.00      930.75     28.32 o 
  -1   5  13      479.11      442.76     20.99 o 
   0   5  13     2071.94     2021.12     60.96 o 
   1   5  13     2512.21     2515.46     72.21 o 
   2   5  13     2670.62     2812.15     59.99 o 
   3   5  13      719.27      777.54     25.75 o 
   4   5  13      948.25      966.88     40.13 o 
   5   5  13       10.29       10.99     18.57 o 
   6   5  13       54.51       26.45     24.39 o 
   7   5  13      608.36      549.77     33.25 o 
   8   5  13      191.64      157.62     46.54 o 
   9   5  13       16.08      -22.25     33.34 o 
  10   5  13      101.31       71.56     33.69 o 
  11   5  13        5.83      -24.55     35.41 o 
  12   5  13       62.89       43.07     44.11 o 
 -15   6  13       74.85       46.64     44.79 o 
 -14   6  13      119.35       86.57     65.60 o 
 -13   6  13      153.47      127.03     41.25 o 
 -12   6  13        3.57      -32.31     32.31 o 
 -11   6  13      203.34      187.99     32.48 o 
 -10   6  13      673.69      618.15     43.76 o 
  -9   6  13        0.43      -25.02     25.02 o 
  -8   6  13      156.64      140.93     21.47 o 
  -7   6  13     1314.89     1343.02     42.91 o 
  -6   6  13      426.22      352.78     22.00 o 
  -5   6  13      802.93      824.06     30.77 o 
  -4   6  13       15.93        5.45     16.88 o 
  -3   6  13       33.49       27.67     17.03 o 
  -2   6  13      506.61      491.14     22.95 o 
  -1   6  13       74.48       81.94     16.80 o 
   0   6  13        0.60      -13.65     16.88 o 
   1   6  13      763.18      662.74     30.40 o 
   2   6  13      218.50      202.43     26.22 o 
   3   6  13     1219.90     1106.21     60.35 o 
   4   6  13       95.63       92.56     12.62 o 
   5   6  13      129.54      194.27     23.05 o 
   6   6  13      185.95      232.11     32.87 o 
   7   6  13       24.20       46.67     30.42 o 
   8   6  13       65.00       35.43     39.46 o 
   9   6  13      179.00      216.07     37.92 o 
  10   6  13      149.33      100.40     39.42 o 
  11   6  13       15.88       -4.71     48.30 o 
  12   6  13        1.46       11.53     52.58 o 
 -14   7  13       30.57        1.29     52.72 o 
 -13   7  13       40.70      -19.09     43.57 o 
 -12   7  13        0.87       17.59     40.66 o 
 -11   7  13      677.73      713.29     50.04 o 
 -10   7  13      200.94      292.11     51.88 o 
  -9   7  13      266.83      264.78     33.62 o 
  -8   7  13       41.59       27.14     29.15 o 
  -7   7  13       16.67       15.77     26.44 o 
  -6   7  13       48.24       65.45     25.91 o 
  -5   7  13      769.01      829.22     42.30 o 
  -4   7  13       46.94       21.64     23.68 o 
  -3   7  13      282.63      263.57     27.12 o 
  -2   7  13      153.83      187.96     25.61 o 
  -1   7  13       29.90      -22.77     22.77 o 
   0   7  13     1039.41     1091.66     48.79 o 
   1   7  13      605.88      572.30     40.52 o 
   2   7  13        3.54      -29.70     29.70 o 
   3   7  13      122.13      132.25     53.53 o 
   4   7  13      672.45      584.55     37.45 o 
   5   7  13      237.72      268.24     32.30 o 
   6   7  13      808.06      817.95     33.55 o 
   7   7  13       77.05       80.56     34.12 o 
   8   7  13      150.25      179.61     37.14 o 
   9   7  13      272.50      299.38     45.63 o 
  10   7  13        0.35      -44.09     45.51 o 
  11   7  13      168.90      104.12     83.42 o 
 -12   8  13        0.11      -42.15     42.15 o 
 -11   8  13        2.67       -5.23     38.48 o 
 -10   8  13        7.33      -34.58     42.68 o 
  -9   8  13      619.53      674.65     57.98 o 
  -8   8  13      340.68      369.89     35.58 o 
  -7   8  13        8.31      -14.89     39.16 o 
  -6   8  13      477.08      464.11     33.94 o 
  -5   8  13       76.47       45.51     26.19 o 
  -4   8  13      722.97      707.77     39.73 o 
  -3   8  13      512.53      503.70     32.77 o 
  -2   8  13        0.04      -24.69     24.69 o 
  -1   8  13      154.13      127.15     30.04 o 
   0   8  13       63.22       40.13     29.61 o 
   1   8  13       10.99       30.36     29.70 o 
   2   8  13       88.97      134.03     43.92 o 
   3   8  13      216.37      264.59     35.81 o 
   4   8  13       22.41      -10.96     29.62 o 
   5   8  13       27.58      -30.26     30.26 o 
   6   8  13        0.78      -31.16     31.16 o 
   7   8  13        0.12       -1.12     33.57 o 
   8   8  13       14.39       -4.66     35.49 o 
   9   8  13        1.82       -3.01     46.67 o 
 -11   9  13       52.65      118.58     47.05 o 
 -10   9  13        7.81      -68.13     68.13 o 
  -9   9  13      276.81      331.00     37.95 o 
  -8   9  13        0.94       41.82     31.26 o 
  -7   9  13      158.59      194.35     31.20 o 
  -6   9  13        0.34       -6.50     43.55 o 
  -5   9  13       30.80       28.75     26.54 o 
  -4   9  13      272.37      318.96     35.37 o 
  -3   9  13      196.53      156.91     30.31 o 
  -2   9  13      222.10      256.38     32.51 o 
  -1   9  13      132.77      103.84     29.62 o 
   0   9  13        1.75       -6.35     29.73 o 
   1   9  13      173.53      252.39     35.16 o 
   2   9  13      580.55      522.80     42.89 o 
   3   9  13       29.18        9.22     30.13 o 
   4   9  13       83.44        5.96     33.67 o 
   5   9  13       16.37       34.64     34.06 o 
   6   9  13       10.31       45.21     36.87 o 
   7   9  13      162.48      143.42     43.15 o 
   8   9  13      116.39      115.86     53.64 o 
  -8  10  13       59.58       38.41     34.24 o 
  -7  10  13       93.54      109.79     31.97 o 
  -6  10  13        0.92      -23.69     29.00 o 
  -5  10  13       31.54       44.22     27.54 o 
  -4  10  13       21.31       57.90     27.66 o 
  -3  10  13        4.01       14.70     27.75 o 
  -2  10  13      175.10      156.43     48.89 o 
  -1  10  13       91.07       64.87     38.35 o 
   0  10  13        4.01       12.09     32.29 o 
   1  10  13       19.56       40.26     34.95 o 
   2  10  13        6.87       33.03     35.73 o 
   3  10  13       33.26       26.75     35.02 o 
   4  10  13       55.83       60.16     57.31 o 
   5  10  13       60.81       28.51     56.78 o 
  -4  11  13        9.81      -26.04     27.09 o 
  -3  11  13       64.27       54.09     36.89 o 
  -2  11  13        7.76      -20.20     30.99 o 
  -1  11  13       35.01       31.70     34.32 o 
   0  11  13       37.35       89.86     36.65 o 
   1  11  13      296.32      249.27     55.81 o 
 -17   0  14       70.89       -6.31     53.67 o 
 -16   0  14      311.11      317.63     51.16 o 
 -15   0  14       57.51       37.39    105.88 o 
 -14   0  14       47.65       23.49     40.55 o 
 -13   0  14       40.82       37.40     38.30 o 
 -12   0  14      245.97      214.54     30.72 o 
 -11   0  14       97.14       65.59     25.79 o 
 -10   0  14     1426.30     1336.13     53.86 o 
  -9   0  14     2301.29     2348.27     65.88 o 
  -8   0  14        3.59       -9.47     15.36 o 
  -7   0  14      619.53      632.25     25.67 o 
  -6   0  14     1883.70     1892.38     51.44 o 
  -5   0  14       60.45       72.91     14.32 o 
  -4   0  14     6672.20     6481.66    183.46 o 
  -3   0  14     2075.82     1855.42     58.68 o 
  -2   0  14     2301.17     2339.07     71.61 o 
  -1   0  14       78.70       57.00     15.27 o 
   0   0  14     1107.56     1187.17     37.18 o 
   1   0  14     4066.25     4124.36    130.47 o 
   2   0  14     6834.85     6291.95    194.95 o 
   3   0  14      666.19      693.85     29.80 o 
   4   0  14        3.02       -5.68     14.13 o 
   5   0  14       19.33       14.68     14.65 o 
   6   0  14      316.11      304.85     20.02 o 
   7   0  14     1146.02     1124.18     50.95 o 
   8   0  14     2060.63     2031.11     92.39 o 
   9   0  14      311.28      282.72     33.86 o 
  10   0  14      444.11      471.80     42.04 o 
  11   0  14       71.88       93.60     37.41 o 
  12   0  14      268.63      292.27     44.55 o 
  13   0  14      795.42      917.78     73.71 o 
  14   0  14      407.84      489.50     89.13 o 
 -17   1  14        0.80      -36.85     36.85 o 
 -16   1  14       26.95      -17.55     52.43 o 
 -15   1  14      160.44      156.38     47.28 o 
 -14   1  14      388.58      398.38     40.44 o 
 -13   1  14      793.88      810.02     41.48 o 
 -12   1  14      737.61      781.41     34.05 o 
 -11   1  14      165.50      166.91     22.63 o 
 -10   1  14     1162.66     1142.14     32.08 o 
  -9   1  14     1306.08     1359.64     35.36 o 
  -8   1  14     2134.54     2094.20     42.02 o 
  -7   1  14     2381.63     2442.33     41.69 o 
  -6   1  14     1404.91     1424.21     27.15 o 
  -5   1  14      402.85      367.81     12.64 o 
  -4   1  14      140.02      176.01     15.24 o 
  -3   1  14     2087.82     2073.15     42.98 o 
  -2   1  14     1594.74     1599.50     35.03 o 
  -1   1  14     1719.01     1681.05     36.62 o 
   0   1  14      104.01      106.28     10.74 o 
   1   1  14      393.53      382.26     15.36 o 
   2   1  14      223.75      200.25     12.84 o 
   3   1  14      559.21      505.65     18.34 o 
   4   1  14      295.46      282.08     15.11 o 
   5   1  14     3533.14     3458.47     73.91 o 
   6   1  14     2003.32     2023.17     44.23 o 
   7   1  14        7.28        3.04     12.11 o 
   8   1  14        0.94       11.77     19.73 o 
   9   1  14      118.82      164.80     22.78 o 
  10   1  14      437.57      474.72     28.95 o 
  11   1  14      685.34      693.76     34.03 o 
  12   1  14      320.96      339.26     34.34 o 
  13   1  14        5.38      -10.56     32.38 o 
 -17   2  14      207.22      127.64     61.51 o 
 -16   2  14      415.02      360.85     60.01 o 
 -15   2  14      282.87      297.66     43.51 o 
 -14   2  14      124.95      111.81     50.32 o 
 -13   2  14       23.81      -25.36     25.36 o 
 -12   2  14        9.50       24.37     23.54 o 
 -11   2  14     3675.76     3894.80     96.54 o 
 -10   2  14      795.78      849.56     29.50 o 
  -9   2  14      623.59      582.55     20.66 o 
  -8   2  14      482.75      514.52     17.59 o 
  -7   2  14      172.02      183.65     17.30 o 
  -6   2  14      989.69      948.46     26.03 o 
  -5   2  14     4201.10     4107.30     73.68 o 
  -4   2  14      230.75      222.26     10.82 o 
  -3   2  14       17.82       17.52     10.33 o 
  -2   2  14     2184.46     2174.38     42.29 o 
  -1   2  14      211.13      209.07     10.80 o 
   0   2  14     3146.31     3093.23     62.89 o 
   1   2  14     1186.05     1122.22     27.97 o 
   2   2  14      216.83      224.96     13.80 o 
   3   2  14     3420.57     3394.20     72.29 o 
   4   2  14     1985.49     2059.82     47.80 o 
   5   2  14      439.92      498.75     22.07 o 
   6   2  14     1078.00     1178.36     33.87 o 
   7   2  14      591.37      499.57     24.65 o 
   8   2  14      656.68      676.54     28.38 o 
   9   2  14      826.89      866.16     33.24 o 
  10   2  14      140.78      148.37     24.71 o 
  11   2  14        3.99      -28.40     28.40 o 
  12   2  14      216.74      202.57     44.24 o 
  13   2  14      295.98      310.85     43.74 o 
 -16   3  14       27.61        3.70     42.55 o 
 -15   3  14      116.43       47.20     41.76 o 
 -14   3  14      219.90      277.43     45.87 o 
 -13   3  14        9.45       18.24     31.50 o 
 -12   3  14        4.45      -16.21     28.55 o 
 -11   3  14      782.49      827.31     30.67 o 
 -10   3  14        0.38       32.70     18.66 o 
  -9   3  14      806.18      778.54     44.09 o 
  -8   3  14      152.35      135.61     14.80 o 
  -7   3  14      310.89      330.74     23.95 o 
  -6   3  14     1948.79     1902.52     60.57 o 
  -5   3  14      130.02      163.71     19.46 o 
  -4   3  14       13.72       -5.46     10.86 o 
  -3   3  14       23.29        5.21      9.02 o 
  -2   3  14      850.83      911.11     20.94 o 
  -1   3  14     1025.43      979.17     23.34 o 
   0   3  14     2799.89     2767.03     57.22 o 
   1   3  14       80.10       82.08     12.47 o 
   2   3  14      256.84      296.83     22.47 o 
   3   3  14     1026.05     1072.72     31.10 o 
   4   3  14     1917.74     1996.19     47.48 o 
   5   3  14      135.05      126.09     16.24 o 
   6   3  14      346.89      392.92     22.72 o 
   7   3  14      144.54      121.75     20.24 o 
   8   3  14       34.86       36.07     20.82 o 
   9   3  14       10.57       22.15     34.16 o 
  10   3  14      429.68      442.73     37.23 o 
  11   3  14      163.15      207.89     36.83 o 
  12   3  14      257.86      328.04     41.55 o 
  13   3  14       32.72      -28.79     44.17 o 
 -16   4  14       48.53      -28.33     45.57 o 
 -15   4  14      207.15      141.88     40.07 o 
 -14   4  14       31.62      -34.76     34.76 o 
 -13   4  14       76.15       50.85     38.17 o 
 -12   4  14      162.79      173.29     27.06 o 
 -11   4  14      160.36      208.94     25.58 o 
 -10   4  14      223.54      272.93     24.56 o 
  -9   4  14      711.77      732.48     33.25 o 
  -8   4  14       46.03       19.13     18.97 o 
  -7   4  14      419.31      430.28     19.62 o 
  -6   4  14      242.71      252.87     16.66 o 
  -5   4  14        0.19       -2.36     13.61 o 
  -4   4  14     3683.77     3721.26     88.81 o 
  -3   4  14      655.74      652.07     22.56 o 
  -2   4  14      159.73      189.27     15.47 o 
  -1   4  14       57.36       59.24     10.30 o 
   0   4  14      423.53      389.36     16.43 o 
   1   4  14      120.27      142.33     13.26 o 
   2   4  14     3246.53     3255.47     72.36 o 
   3   4  14       11.36       28.93     14.56 o 
   4   4  14       49.59        6.74     16.13 o 
   5   4  14      324.63      390.41     35.38 o 
   6   4  14       94.33       51.25     23.26 o 
   7   4  14      462.90      483.85     33.27 o 
   8   4  14      370.32      425.48     33.91 o 
   9   4  14        0.75      -13.95     37.99 o 
  10   4  14        0.73      -32.27     32.27 o 
  11   4  14        5.11      -21.11     37.09 o 
  12   4  14       62.25       63.99     46.77 o 
 -15   5  14       13.93      -26.39     41.18 o 
 -14   5  14        2.16      -35.89     35.89 o 
 -13   5  14      445.83      477.99     40.36 o 
 -12   5  14      716.59      759.92     36.47 o 
 -11   5  14      153.09      115.39     25.24 o 
 -10   5  14       46.95       21.79     23.40 o 
  -9   5  14       38.53       49.83     20.78 o 
  -8   5  14       49.24       33.34     20.19 o 
  -7   5  14      595.15      632.12     37.22 o 
  -6   5  14      575.88      622.57     25.97 o 
  -5   5  14      397.34      388.07     21.89 o 
  -4   5  14        4.97        0.06     17.02 o 
  -3   5  14        1.43        3.70     15.99 o 
  -2   5  14      344.98      325.87     20.00 o 
  -1   5  14      507.53      525.34     22.99 o 
   0   5  14      263.28      235.86     19.19 o 
   1   5  14       25.46        2.72     19.63 o 
   2   5  14     1125.21     1134.84     34.61 o 
   3   5  14      253.20      269.05     16.94 o 
   4   5  14      133.19      193.72     19.97 o 
   5   5  14      236.21      307.78     28.51 o 
   6   5  14      718.99      635.24     34.41 o 
   7   5  14       13.14        8.58     27.24 o 
   8   5  14       99.78       56.86     43.23 o 
   9   5  14       82.84       48.56     47.58 o 
  10   5  14      150.34      126.81     35.49 o 
  11   5  14      409.23      487.17     59.68 o 
  12   5  14       71.90       97.45     45.45 o 
 -14   6  14        1.67      -41.34     43.37 o 
 -13   6  14       15.05      -40.25     40.25 o 
 -12   6  14        2.38      -23.75     40.53 o 
 -11   6  14      264.41      289.06     34.35 o 
 -10   6  14      296.37      286.90     31.86 o 
  -9   6  14        0.09      -33.65     33.65 o 
  -8   6  14      354.24      366.65     28.98 o 
  -7   6  14       45.50       15.38     19.97 o 
  -6   6  14     1139.20     1122.93     39.20 o 
  -5   6  14      217.49      257.00     21.77 o 
  -4   6  14      290.43      313.07     21.48 o 
  -3   6  14       49.30       21.65     18.66 o 
  -2   6  14      640.17      712.69     27.74 o 
  -1   6  14       84.84       75.40     18.00 o 
   0   6  14      321.05      384.58     29.12 o 
   1   6  14      124.94      113.40     20.87 o 
   2   6  14      334.11      344.52     36.40 o 
   3   6  14       35.92       27.34     26.37 o 
   4   6  14      138.29      136.74     14.29 o 
   5   6  14        7.77      -20.58     20.58 o 
   6   6  14        7.43       25.05     30.50 o 
   7   6  14        2.06      -13.68     40.73 o 
   8   6  14        5.18      -15.88     33.98 o 
   9   6  14       59.31       51.70     39.19 o 
  10   6  14      105.44       95.81     41.74 o 
  11   6  14       16.93       33.33     50.32 o 
 -13   7  14       13.16        8.52     44.46 o 
 -12   7  14       21.83       -0.69     41.70 o 
 -11   7  14      179.71      231.91     46.69 o 
 -10   7  14       38.52      -34.47     34.47 o 
  -9   7  14        5.33       -7.77     32.61 o 
  -8   7  14       13.24        4.95     30.19 o 
  -7   7  14       99.17       73.09     29.35 o 
  -6   7  14       62.56       34.12     27.50 o 
  -5   7  14      196.39      247.85     29.39 o 
  -4   7  14       27.44       -3.57     24.45 o 
  -3   7  14      135.93      161.23     26.77 o 
  -2   7  14       12.21       -9.85     24.58 o 
  -1   7  14      120.97       59.81     25.29 o 
   0   7  14      213.61      189.78     26.93 o 
   1   7  14       57.57       28.39     29.20 o 
   2   7  14       23.81       -7.72     30.64 o 
   3   7  14        0.20       33.86     29.02 o 
   4   7  14      149.31      101.40     30.23 o 
   5   7  14      115.54       26.67     31.74 o 
   6   7  14       16.76       -1.35     31.94 o 
   7   7  14        4.15       18.99     33.66 o 
   8   7  14       13.04       82.06     36.11 o 
   9   7  14      126.03      131.71     39.87 o 
  10   7  14       18.11      -20.76     49.89 o 
 -12   8  14        1.69      -34.06     58.63 o 
 -11   8  14       17.82       40.26     39.85 o 
 -10   8  14        2.55      -10.87     36.00 o 
  -9   8  14       72.85      114.30     35.12 o 
  -8   8  14        8.91      -13.90     31.85 o 
  -7   8  14       74.95       46.90     30.10 o 
  -6   8  14      239.38      240.68     30.99 o 
  -5   8  14       24.26       36.39     26.95 o 
  -4   8  14      795.68      837.76     44.18 o 
  -3   8  14      310.39      292.42     30.55 o 
  -2   8  14       55.48       89.41     27.17 o 
  -1   8  14        0.31        6.72     26.48 o 
   0   8  14      102.72      117.29     32.97 o 
   1   8  14      137.84      201.62     34.35 o 
   2   8  14      136.06      166.34     34.47 o 
   3   8  14        1.02        9.43     29.98 o 
   4   8  14        4.64      -30.60     30.60 o 
   5   8  14       56.02        8.61     33.28 o 
   6   8  14       43.76       39.80     35.16 o 
   7   8  14       18.87       49.54     37.73 o 
   8   8  14       15.29       -6.66     46.07 o 
   9   8  14        0.33      -10.23     45.55 o 
 -10   9  14       16.90       14.39     42.69 o 
  -9   9  14       16.05      -34.70     47.64 o 
  -8   9  14       70.75       75.95     32.61 o 
  -7   9  14      141.82      134.45     31.90 o 
  -6   9  14      205.21      218.64     31.15 o 
  -5   9  14      244.78      207.35     44.38 o 
  -4   9  14      131.00      135.24     47.90 o 
  -3   9  14        5.84        3.61     29.96 o 
  -2   9  14       41.94       35.20     30.16 o 
  -1   9  14        8.45       14.36     31.72 o 
   0   9  14        1.18      -17.38     47.89 o 
   1   9  14       17.15      -27.48     34.89 o 
   2   9  14        0.22       -1.96     32.54 o 
   3   9  14      198.36      209.52     34.95 o 
   4   9  14        0.15       24.52     34.38 o 
   5   9  14       25.40       40.67     40.88 o 
   6   9  14       50.62       58.73     43.85 o 
   7   9  14        2.83       34.85     46.03 o 
  -8  10  14        2.83      -27.61     34.74 o 
  -7  10  14       26.12        8.76     32.35 o 
  -6  10  14      154.72      120.26     64.35 o 
  -5  10  14      138.93      112.72     30.98 o 
  -4  10  14      170.20      164.39     31.78 o 
  -3  10  14        0.15      -30.01     30.01 o 
  -2  10  14      198.75      219.55     48.31 o 
  -1  10  14       84.31       67.09     33.51 o 
   0  10  14       41.50       11.06     34.27 o 
   1  10  14       41.22       25.73     51.35 o 
   2  10  14       13.10       16.33     37.02 o 
   3  10  14       31.08       56.03     40.67 o 
   4  10  14        5.80      -11.50     41.99 o 
 -17   1  15       81.94      107.40     43.87 o 
 -16   1  15       16.71      -30.48     30.90 o 
 -15   1  15        2.85      -31.23     31.23 o 
 -14   1  15       24.51        5.50     36.22 o 
 -13   1  15       43.04       49.74     33.94 o 
 -12   1  15      307.65      299.93     30.04 o 
 -11   1  15      110.88       60.85     22.79 o 
 -10   1  15      375.24      404.00     19.78 o 
  -9   1  15       26.99       10.52     13.29 o 
  -8   1  15       14.95       14.57     11.07 o 
  -7   1  15       41.54       35.48     10.13 o 
  -6   1  15      344.12      369.31     12.66 o 
  -5   1  15      309.44      281.81     18.50 o 
  -4   1  15      721.56      691.36     20.97 o 
  -3   1  15     1676.48     1698.77     37.35 o 
  -2   1  15     1678.78     1680.20     36.97 o 
  -1   1  15       32.35       23.31     10.26 o 
   0   1  15     3733.73     3711.81     68.89 o 
   1   1  15      152.72      166.10     12.91 o 
   2   1  15     1786.43     1724.55     40.58 o 
   3   1  15       18.76       19.58     12.22 o 
   4   1  15       11.83       19.55     12.84 o 
   5   1  15     1461.39     1472.09     34.73 o 
   6   1  15       35.81        5.07     12.08 o 
   7   1  15      187.59      192.95     20.62 o 
   8   1  15       63.86       26.14     21.06 o 
   9   1  15       27.67       19.40     22.88 o 
  10   1  15       26.06       11.57     24.17 o 
  11   1  15       14.87       27.36     26.86 o 
  12   1  15        5.86       45.33     32.19 o 
  13   1  15        0.57       14.10     34.34 o 
 -16   2  15        2.79      -39.20     39.20 o 
 -15   2  15       52.88        7.12     58.42 o 
 -14   2  15        0.76       19.59     38.20 o 
 -13   2  15       38.67       38.03     35.87 o 
 -12   2  15      454.22      472.33     29.98 o 
 -11   2  15      162.85      218.54     21.64 o 
 -10   2  15        8.57       -9.17     17.52 o 
  -9   2  15        5.63      -16.83     16.83 o 
  -8   2  15       64.60       49.50     13.40 o 
  -7   2  15      863.00      817.57     23.19 o 
  -6   2  15      180.51      174.76     12.79 o 
  -5   2  15      169.24      165.70     10.30 o 
  -4   2  15      193.70      164.04     11.66 o 
  -3   2  15      162.98      157.46     12.37 o 
  -2   2  15     1084.07     1099.45     25.46 o 
  -1   2  15       23.59       29.53      9.73 o 
   0   2  15       12.72       13.32     10.03 o 
   1   2  15       13.06       -9.06     11.09 o 
   2   2  15      128.63      100.21     13.13 o 
   3   2  15      795.09      729.28     24.53 o 
   4   2  15      137.09      117.17     14.75 o 
   5   2  15        2.43       -7.19     14.42 o 
   6   2  15      615.72      561.24     22.42 o 
   7   2  15       30.22       19.89     19.48 o 
   8   2  15       74.99       71.69     21.92 o 
   9   2  15        0.16       -5.20     22.13 o 
  10   2  15       48.43       39.14     24.89 o 
  11   2  15      108.30      110.86     34.75 o 
  12   2  15      176.47      183.29     38.39 o 
  13   2  15       27.84       28.29     43.90 o 
 -16   3  15       43.73      -41.59     41.59 o 
 -15   3  15        4.07      -39.12     39.12 o 
 -14   3  15       17.53      -33.34     39.96 o 
 -13   3  15        0.18      -31.36     31.36 o 
 -12   3  15        9.61        2.09     28.99 o 
 -11   3  15      258.80      323.25     23.57 o 
 -10   3  15      893.35      844.34     29.72 o 
  -9   3  15        2.16       23.18     17.93 o 
  -8   3  15       14.73       14.46     16.33 o 
  -7   3  15      397.07      393.39     23.71 o 
  -6   3  15      335.18      388.83     18.67 o 
  -5   3  15     1189.34     1199.29     29.15 o 
  -4   3  15       22.68       24.74      9.71 o 
  -3   3  15       65.86       48.90      8.14 o 
  -2   3  15     2239.09     2296.44     51.41 o 
  -1   3  15      470.51      429.64     16.18 o 
   0   3  15     2027.88     2135.16     42.73 o 
   1   3  15        4.03      -11.89     11.89 o 
   2   3  15      542.83      498.96     23.67 o 
   3   3  15     1185.15     1303.53     35.05 o 
   4   3  15     1974.49     2019.11     48.48 o 
   5   3  15        3.95       -2.41     15.82 o 
   6   3  15      130.62      134.01     20.61 o 
   7   3  15      205.84      188.93     21.60 o 
   8   3  15      115.75      120.05     25.27 o 
   9   3  15       79.06       94.01     31.43 o 
  10   3  15       76.20       27.31     33.68 o 
  11   3  15       21.25        5.95     34.71 o 
  12   3  15       28.31       27.76     37.69 o 
 -15   4  15       14.74        6.20     41.96 o 
 -14   4  15       87.86       34.12     35.96 o 
 -13   4  15      287.91      291.51     39.35 o 
 -12   4  15      117.72      127.46     27.61 o 
 -11   4  15      170.01      204.07     25.96 o 
 -10   4  15       15.15       11.07     21.49 o 
  -9   4  15       55.76       55.73     20.92 o 
  -8   4  15       20.31      -14.59     18.96 o 
  -7   4  15      240.95      228.75     21.23 o 
  -6   4  15      213.58      169.55     23.68 o 
  -5   4  15      156.64      183.82     16.59 o 
  -4   4  15        1.43       15.41     16.99 o 
  -3   4  15      109.60       59.00     16.84 o 
  -2   4  15       10.74        0.77      9.42 o 
  -1   4  15     1487.18     1389.49     35.06 o 
   0   4  15       79.34      105.12     13.33 o 
   1   4  15      254.11      290.06     22.73 o 
   2   4  15      252.44      246.89     15.92 o 
   3   4  15       16.19        5.17     16.25 o 
   4   4  15      585.02      567.63     27.53 o 
   5   4  15     1131.37     1129.26     44.89 o 
   6   4  15      225.34      263.27     25.53 o 
   7   4  15        6.50      -27.59     27.95 o 
   8   4  15        4.32       16.35     27.89 o 
   9   4  15        4.24      -13.57     31.73 o 
  10   4  15        6.14       43.96     38.35 o 
  11   4  15       51.93      -11.20     36.38 o 
  12   4  15       42.57      -11.46     43.62 o 
 -15   5  15        2.99      -39.54     39.54 o 
 -14   5  15       12.88       -2.38     38.02 o 
 -13   5  15       77.96       90.04     36.89 o 
 -12   5  15       44.67       25.17     32.83 o 
 -11   5  15        0.08      -16.22     25.56 o 
 -10   5  15      167.48      139.06     24.83 o 
  -9   5  15     1136.91     1115.85     56.11 o 
  -8   5  15       26.36       27.23     20.92 o 
  -7   5  15      866.00      849.53     34.52 o 
  -6   5  15       64.45      101.38     20.48 o 
  -5   5  15       80.42       59.31     18.78 o 
  -4   5  15      648.78      728.38     28.37 o 
  -3   5  15     1012.00     1043.68     35.40 o 
  -2   5  15      200.04      191.10     19.60 o 
  -1   5  15        5.86      -10.47     16.99 o 
   0   5  15      106.37      110.76     18.59 o 
   1   5  15      448.76      517.50     17.64 o 
   2   5  15      916.60      991.04     32.54 o 
   3   5  15       11.31       -3.41     14.86 o 
   4   5  15        3.49       -2.91     17.90 o 
   5   5  15      743.45      740.14     50.15 o 
   6   5  15       31.93       15.08     25.64 o 
   7   5  15      177.46       97.96     29.30 o 
   8   5  15        2.22      -40.87     53.91 o 
   9   5  15       35.71       -8.36     49.01 o 
  10   5  15       66.14       74.83     41.30 o 
  11   5  15       32.36       42.56     60.78 o 
 -14   6  15       50.20        4.55     44.32 o 
 -13   6  15       55.30       19.25     44.46 o 
 -12   6  15       24.67       32.60     40.63 o 
 -11   6  15       96.15       79.82     32.67 o 
 -10   6  15      166.01      122.14     30.21 o 
  -9   6  15        5.94      -27.03     27.03 o 
  -8   6  15      317.84      290.55     29.58 o 
  -7   6  15      292.81      282.83     28.00 o 
  -6   6  15       15.04       24.22     23.54 o 
  -5   6  15       10.36      -19.40     19.40 o 
  -4   6  15      257.17      222.65     21.70 o 
  -3   6  15       17.47       13.23     19.23 o 
  -2   6  15      336.46      355.65     22.87 o 
  -1   6  15       60.23       83.21     21.95 o 
   0   6  15      277.28      308.40     24.95 o 
   1   6  15        8.95        4.89     25.62 o 
   2   6  15        9.56      -24.32     25.12 o 
   3   6  15      116.67       76.75     24.21 o 
   4   6  15       11.73       -6.40     18.08 o 
   5   6  15       26.92       -2.07     29.76 o 
   6   6  15      483.28      472.82     39.30 o 
   7   6  15      205.13      135.75     35.14 o 
   8   6  15       56.57       33.38     35.83 o 
   9   6  15       11.66      -35.99     37.82 o 
  10   6  15        1.01      -49.55     49.55 o 
 -13   7  15       84.00       40.53     61.03 o 
 -12   7  15        0.49      -29.94     39.88 o 
 -11   7  15      459.14      520.43     57.10 o 
 -10   7  15        8.23       22.01     35.02 o 
  -9   7  15       10.07      -32.16     32.16 o 
  -8   7  15      346.09      369.14     37.17 o 
  -7   7  15      318.61      345.09     35.01 o 
  -6   7  15      183.57      180.64     31.48 o 
  -5   7  15      841.06      853.78     46.34 o 
  -4   7  15        2.41       -0.59     26.96 o 
  -3   7  15       12.50      -22.43     26.35 o 
  -2   7  15      946.13     1011.55     49.71 o 
  -1   7  15        7.70       -3.92     25.86 o 
   0   7  15      813.13      817.27     56.49 o 
   1   7  15      120.25      166.41     28.87 o 
   2   7  15      154.86      163.06     36.27 o 
   3   7  15      482.60      526.80     39.78 o 
   4   7  15      288.36      235.52     34.12 o 
   5   7  15       43.19       77.87     33.15 o 
   6   7  15        0.38       35.02     33.97 o 
   7   7  15        3.76      -11.04     34.77 o 
   8   7  15      199.49      228.54     39.34 o 
   9   7  15       17.84       17.66     46.72 o 
 -11   8  15       45.58        8.30     46.85 o 
 -10   8  15       21.71      -31.99     61.34 o 
  -9   8  15      184.08      172.06     37.02 o 
  -8   8  15       69.01      100.16     34.19 o 
  -7   8  15        0.61       19.34     38.63 o 
  -6   8  15      152.60      217.65     45.96 o 
  -5   8  15       18.86      -23.19     28.49 o 
  -4   8  15       10.20       27.07     28.81 o 
  -3   8  15        4.30       -7.43     27.92 o 
  -2   8  15      175.77      197.63     30.03 o 
  -1   8  15      419.39      437.35     33.98 o 
   0   8  15      389.86      374.78     39.34 o 
   1   8  15       17.10      -12.52     34.42 o 
   2   8  15       28.41       27.26     35.96 o 
   3   8  15       19.22      -18.75     32.21 o 
   4   8  15       11.10       17.85     31.27 o 
   5   8  15       36.41       63.55     34.70 o 
   6   8  15       43.65       49.94     35.69 o 
   7   8  15       15.82       47.89     44.20 o 
   8   8  15      149.45      125.35     48.14 o 
  -9   9  15      177.58      143.21     65.95 o 
  -8   9  15       22.37      -37.07     37.07 o 
  -7   9  15       60.80       58.76     46.41 o 
  -6   9  15       11.59       52.75     30.93 o 
  -5   9  15        1.76       35.63     30.40 o 
  -4   9  15      184.64      242.90     31.95 o 
  -3   9  15      137.11      111.81     34.72 o 
  -2   9  15       24.92        4.24     53.67 o 
  -1   9  15        0.78      -32.41     32.41 o 
   0   9  15      125.59      110.73     35.98 o 
   1   9  15      131.67      127.36     36.10 o 
   2   9  15      355.96      350.50     42.38 o 
   3   9  15       16.92      -13.06     33.76 o 
   4   9  15        2.68      -19.79     33.95 o 
   5   9  15       62.96        7.30     42.16 o 
   6   9  15       29.11       33.32     59.85 o 
  -7  10  15      206.73      228.32     39.10 o 
  -6  10  15        0.18      -40.07     40.07 o 
  -5  10  15        0.19      -31.37     31.37 o 
  -4  10  15       75.22       90.68     32.80 o 
  -3  10  15       17.38        7.17     31.90 o 
  -2  10  15      267.10      214.80     35.10 o 
  -1  10  15        0.23      -24.45     33.28 o 
   0  10  15       16.12       18.82     67.10 o 
   1  10  15       98.55       95.67     44.92 o 
   2  10  15       38.62      -19.24     38.09 o 
   3  10  15       23.40       60.05     41.92 o 
 -16   0  16      405.82      361.86     55.28 o 
 -15   0  16       97.50       64.99     52.49 o 
 -14   0  16      233.31      256.45     45.82 o 
 -13   0  16      206.58      210.23     45.71 o 
 -12   0  16       11.18      -15.05     38.84 o 
 -11   0  16       56.12       31.28     57.13 o 
 -10   0  16      603.21      540.39     83.02 o 
  -9   0  16     1555.11     1618.59     49.77 o 
  -8   0  16       12.29       25.67     17.12 o 
  -7   0  16      433.37      423.16     21.85 o 
  -6   0  16     2659.52     2621.87     69.09 o 
  -5   0  16       76.47       78.63     19.18 o 
  -4   0  16     1239.81     1233.02     45.98 o 
  -3   0  16      115.21       96.21     21.75 o 
  -2   0  16      259.24      242.52     21.14 o 
  -1   0  16     1351.52     1390.10     58.32 o 
   0   0  16      275.52      289.64     22.32 o 
   1   0  16       96.34      115.43     20.96 o 
   2   0  16     1278.81     1315.18     45.21 o 
   3   0  16      188.12      181.18     19.00 o 
   4   0  16       51.48       42.93     17.45 o 
   5   0  16     1053.78     1121.41     40.93 o 
   6   0  16       94.89       83.20     18.05 o 
   7   0  16      969.30      894.05     46.16 o 
   8   0  16      350.89      308.06     34.88 o 
   9   0  16      394.77      389.96     37.61 o 
  10   0  16      836.74      822.45     51.08 o 
  11   0  16       27.20       72.44     57.12 o 
  12   0  16       27.30       24.56     41.47 o 
 -16   1  16      130.56       99.59     33.89 o 
 -15   1  16      130.89      107.49     32.36 o 
 -14   1  16       26.79       14.03     35.45 o 
 -13   1  16       11.13      -24.02     33.86 o 
 -12   1  16       43.23       43.16     27.31 o 
 -11   1  16      238.36      297.02     26.18 o 
 -10   1  16      309.25      338.20     32.98 o 
  -9   1  16      528.71      548.03     21.29 o 
  -8   1  16       65.11       66.64     12.40 o 
  -7   1  16       75.65       72.46     11.08 o 
  -6   1  16     1001.62      995.53     23.82 o 
  -5   1  16      870.11      916.69     29.99 o 
  -4   1  16      684.65      648.84     21.19 o 
  -3   1  16      956.67     1033.11     27.13 o 
  -2   1  16       12.68        8.01     11.73 o 
  -1   1  16      462.04      496.21     16.22 o 
   0   1  16     2594.13     2573.81     50.09 o 
   1   1  16     3304.80     3334.49     65.02 o 
   2   1  16     2730.92     2602.16     57.55 o 
   3   1  16      559.31      546.60     20.24 o 
   4   1  16      438.53      405.98     18.42 o 
   5   1  16       74.86       67.95     13.08 o 
   6   1  16      194.76      209.89     17.91 o 
   7   1  16      786.03      744.89     30.01 o 
   8   1  16      384.75      374.33     26.13 o 
   9   1  16      115.30      100.45     24.77 o 
  10   1  16       44.84       92.67     25.75 o 
  11   1  16       53.27       65.79     28.35 o 
  12   1  16       68.54      128.89     39.59 o 
 -16   2  16       24.40       -7.59     43.89 o 
 -15   2  16       75.27       77.66     73.45 o 
 -14   2  16      420.34      397.70     44.34 o 
 -13   2  16       99.44      114.17     38.46 o 
 -12   2  16       30.45       66.78     25.31 o 
 -11   2  16       38.81       42.34     20.33 o 
 -10   2  16       14.17       28.84     18.79 o 
  -9   2  16      159.54      139.74     18.71 o 
  -8   2  16     2862.63     2775.82     57.65 o 
  -7   2  16     2813.57     2872.11     60.85 o 
  -6   2  16      478.54      441.91     17.49 o 
  -5   2  16       10.43       -3.86     10.57 o 
  -4   2  16       86.44       84.74     10.72 o 
  -3   2  16     1241.77     1358.44     32.33 o 
  -2   2  16     1974.83     2000.42     40.72 o 
  -1   2  16      757.93      721.98     20.68 o 
   0   2  16      183.75      192.43     12.20 o 
   1   2  16       50.49       52.25     12.36 o 
   2   2  16       18.84       -3.25     13.11 o 
   3   2  16     2081.10     2122.74     49.18 o 
   4   2  16      728.20      685.90     25.65 o 
   5   2  16        1.31       -8.16     15.05 o 
   6   2  16       85.82       89.21     16.75 o 
   7   2  16      101.72      128.86     21.83 o 
   8   2  16      185.41      171.66     23.78 o 
   9   2  16     1045.17     1161.52     43.31 o 
  10   2  16       59.40       93.40     33.49 o 
  11   2  16      173.14      148.49     37.79 o 
  12   2  16       57.12       53.97     39.21 o 
 -16   3  16       88.25       78.93     45.08 o 
 -15   3  16        1.61      -12.01     41.16 o 
 -14   3  16        6.16       19.64     39.45 o 
 -13   3  16        7.94      -15.05     31.76 o 
 -12   3  16      548.87      625.86     39.61 o 
 -11   3  16      338.69      416.73     28.74 o 
 -10   3  16      349.23      383.47     22.95 o 
  -9   3  16       44.78       63.14     19.39 o 
  -8   3  16      129.34      124.21     18.19 o 
  -7   3  16      277.98      250.98     26.17 o 
  -6   3  16     1240.77     1164.38     34.09 o 
  -5   3  16      460.35      513.69     25.10 o 
  -4   3  16      159.57      180.89     10.32 o 
  -3   3  16      210.79      180.95      9.46 o 
  -2   3  16       44.63       44.02     11.26 o 
  -1   3  16     1050.23     1029.12     27.76 o 
   0   3  16     2523.47     2642.98     51.55 o 
   1   3  16       62.73       72.85     13.38 o 
   2   3  16      114.50       92.68     13.41 o 
   3   3  16     1246.70     1296.07     36.08 o 
   4   3  16       19.68       37.48     16.21 o 
   5   3  16      787.33      835.02     38.08 o 
   6   3  16      375.04      385.82     24.45 o 
   7   3  16      772.18      772.21     34.40 o 
   8   3  16      174.16      166.61     27.43 o 
   9   3  16       11.74       -7.15     31.36 o 
  10   3  16      101.61       88.53     34.25 o 
  11   3  16       61.02       -1.80     36.15 o 
  12   3  16       58.39      -12.34     44.64 o 
 -15   4  16       29.76        2.70     44.87 o 
 -14   4  16      212.32      205.29     38.82 o 
 -13   4  16       33.28      -33.39     33.39 o 
 -12   4  16        6.72       32.58     33.12 o 
 -11   4  16      275.21      285.96     27.66 o 
 -10   4  16      179.59      179.81     24.70 o 
  -9   4  16      613.54      665.39     30.38 o 
  -8   4  16       35.48        2.81     19.85 o 
  -7   4  16       20.40       -2.00     18.53 o 
  -6   4  16      591.08      621.65     27.19 o 
  -5   4  16        4.94      -17.26     18.84 o 
  -4   4  16     1518.24     1526.69     44.78 o 
  -3   4  16       13.72       15.68     17.30 o 
  -2   4  16      573.97      563.45     20.06 o 
  -1   4  16     3466.36     3657.55     77.94 o 
   0   4  16      179.97      183.04     14.85 o 
   1   4  16      179.72      244.30     22.58 o 
   2   4  16      435.49      464.53     19.05 o 
   3   4  16     1211.91     1121.61     31.95 o 
   4   4  16      716.90      625.55     34.40 o 
   5   4  16      613.62      642.32     33.23 o 
   6   4  16      169.70      134.32     29.15 o 
   7   4  16      375.77      447.67     41.95 o 
   8   4  16      129.30      133.57     32.93 o 
   9   4  16       79.90       85.40     36.43 o 
  10   4  16      225.66      225.47     41.40 o 
  11   4  16       27.00       28.10     42.94 o 
 -14   5  16        6.02      -12.73     37.56 o 
 -13   5  16      214.11      214.75     39.27 o 
 -12   5  16       27.40       16.97     33.05 o 
 -11   5  16       44.56       22.21     34.33 o 
 -10   5  16      130.55      139.61     24.86 o 
  -9   5  16      892.32      856.79     38.50 o 
  -8   5  16      201.81      183.98     23.70 o 
  -7   5  16      381.25      374.75     28.45 o 
  -6   5  16       11.91      -19.75     19.75 o 
  -5   5  16     1045.34     1008.98     36.89 o 
  -4   5  16      800.09      768.10     30.24 o 
  -3   5  16        0.64      -16.92     19.19 o 
  -2   5  16      125.32      149.96     20.16 o 
  -1   5  16       14.19       22.27     18.38 o 
   0   5  16      117.82      108.01     20.19 o 
   1   5  16      858.10      789.14     27.55 o 
   2   5  16       31.92       32.01     15.24 o 
   3   5  16      194.31      166.58     22.46 o 
   4   5  16      301.01      295.67     33.40 o 
   5   5  16      303.33      335.54     34.38 o 
   6   5  16       96.77       49.79     32.43 o 
   7   5  16       51.18       64.61     34.24 o 
   8   5  16       45.95       93.30     36.67 o 
   9   5  16       23.99       -2.97     38.84 o 
  10   5  16       60.55       16.56     42.03 o 
  11   5  16       69.35       40.25     53.55 o 
 -13   6  16       76.90       27.69     58.81 o 
 -12   6  16       56.89       42.78     41.45 o 
 -11   6  16        0.59      -36.03     38.13 o 
 -10   6  16       11.53      -24.75     31.31 o 
  -9   6  16        1.99      -27.70     27.70 o 
  -8   6  16       12.52       10.55     26.78 o 
  -7   6  16      829.36      829.94     39.41 o 
  -6   6  16       23.64      -10.74     24.78 o 
  -5   6  16       86.01       84.77     26.31 o 
  -4   6  16      103.56       97.28     24.84 o 
  -3   6  16     1631.11     1713.54     57.55 o 
  -2   6  16     1344.09     1407.12     50.89 o 
  -1   6  16       60.97       46.78     21.67 o 
   0   6  16       55.40       48.85     26.21 o 
   1   6  16       66.63       15.19     26.87 o 
   2   6  16       11.58      -19.04     27.42 o 
   3   6  16      734.76      711.63     35.98 o 
   4   6  16      431.16      397.90     25.14 o 
   5   6  16        3.09       24.29     33.48 o 
   6   6  16       30.09       45.17     34.00 o 
   7   6  16      110.11      142.42     37.07 o 
   8   6  16      161.94      163.19     40.33 o 
   9   6  16      271.38      284.51     67.85 o 
  10   6  16        1.89       41.76     52.75 o 
 -12   7  16       28.22        5.11     50.83 o 
 -11   7  16      404.52      449.65     47.63 o 
 -10   7  16        0.95      -42.64     52.05 o 
  -9   7  16      125.28      120.69     37.20 o 
  -8   7  16      171.62      114.82     35.03 o 
  -7   7  16       26.47      -23.66     31.00 o 
  -6   7  16      511.99      517.44     38.42 o 
  -5   7  16       38.83       32.43     30.04 o 
  -4   7  16        6.54      -24.10     28.84 o 
  -3   7  16       23.70        7.22     27.49 o 
  -2   7  16      293.76      321.36     38.69 o 
  -1   7  16       25.09       16.80     26.80 o 
   0   7  16      309.15      359.90     33.15 o 
   1   7  16        6.73      -18.41     27.36 o 
   2   7  16       64.93      -15.10     35.25 o 
   3   7  16        8.03      -10.52     31.39 o 
   4   7  16      261.67      222.15     36.60 o 
   5   7  16      276.33      238.11     36.58 o 
   6   7  16      117.13       80.11     37.45 o 
   7   7  16        5.56      -34.67     37.35 o 
   8   7  16        7.76       56.63     71.53 o 
 -11   8  16       64.76       72.25     49.47 o 
 -10   8  16       10.63       19.39     44.17 o 
  -9   8  16      120.80      139.43     37.77 o 
  -8   8  16        6.85        0.26     34.24 o 
  -7   8  16        8.45       16.24     33.67 o 
  -6   8  16      338.64      372.13     36.91 o 
  -5   8  16       19.98       -4.76     32.79 o 
  -4   8  16      449.33      458.81     37.15 o 
  -3   8  16       20.66       80.38     30.03 o 
  -2   8  16       67.58       46.14     29.76 o 
  -1   8  16       48.56       65.20     30.33 o 
   0   8  16       87.23       90.99     30.22 o 
   1   8  16        2.68      -32.65     48.64 o 
   2   8  16      103.96      110.17     46.78 o 
   3   8  16       83.12       71.96     34.52 o 
   4   8  16        0.97       -8.72     34.20 o 
   5   8  16       21.36       26.36     35.70 o 
   6   8  16        2.95      -40.42     42.79 o 
   7   8  16       82.59       94.59     89.09 o 
  -9   9  16       80.69      105.30     43.63 o 
  -8   9  16        0.85        1.11     38.17 o 
  -7   9  16        1.23      -21.74     56.88 o 
  -6   9  16       30.92       43.91     32.16 o 
  -5   9  16       39.64      -11.26     36.74 o 
  -4   9  16      210.00      164.65     31.87 o 
  -3   9  16       43.17       55.60     33.39 o 
  -2   9  16      124.39       70.79     35.46 o 
  -1   9  16       50.30        7.04     35.16 o 
   0   9  16       15.76       19.91     36.26 o 
   1   9  16        1.37       28.27     37.52 o 
   2   9  16       15.66      -17.54     37.28 o 
   3   9  16        0.39       26.44     34.95 o 
   4   9  16       11.48        4.78     40.34 o 
   5   9  16        4.20      -14.09     51.35 o 
  -5  10  16       41.58       52.13     34.72 o 
  -4  10  16       77.83      100.81     54.49 o 
  -3  10  16        4.26       18.45     33.80 o 
  -2  10  16       39.45       48.16     35.35 o 
  -1  10  16        0.33      -34.72     34.72 o 
   0  10  16       15.86        1.48     44.64 o 
   1  10  16       11.83       54.23     38.23 o 
 -16   1  17      112.61       98.64     35.35 o 
 -15   1  17      298.26      301.61     37.02 o 
 -14   1  17        3.81       13.40     38.84 o 
 -13   1  17       57.57       85.12     38.32 o 
 -12   1  17       54.98       78.56     35.76 o 
 -11   1  17        1.96       23.29     26.75 o 
 -10   1  17       33.97        8.21     18.56 o 
  -9   1  17      203.54      230.89     20.02 o 
  -8   1  17        7.86       -5.14     12.99 o 
  -7   1  17     1155.37     1097.15     27.34 o 
  -6   1  17       12.48       30.85     12.34 o 
  -5   1  17      408.17      391.03     20.25 o 
  -4   1  17      843.57      822.20     24.73 o 
  -3   1  17       59.22       60.57     13.39 o 
  -2   1  17     1874.40     1832.15     40.85 o 
  -1   1  17     1356.17     1396.86     31.63 o 
   0   1  17     2326.99     2288.42     46.08 o 
   1   1  17       54.74       51.78     12.75 o 
   2   1  17      436.68      401.31     18.30 o 
   3   1  17        5.81       15.94     13.98 o 
   4   1  17        0.36      -13.14     13.14 o 
   5   1  17      157.89      149.37     14.83 o 
   6   1  17       34.83       10.24     19.77 o 
   7   1  17        4.67       -9.52     21.08 o 
   8   1  17       13.37      -22.81     22.81 o 
   9   1  17       25.00       10.53     24.53 o 
  10   1  17        2.11       -5.86     26.76 o 
  11   1  17      122.89      114.32     38.43 o 
  12   1  17      106.51      176.42     64.59 o 
 -16   2  17        1.38      -42.44     42.44 o 
 -15   2  17        0.17      -41.27     41.27 o 
 -14   2  17        2.77      -37.10     37.10 o 
 -13   2  17      306.79      281.81     40.91 o 
 -12   2  17        9.63      -13.60     35.20 o 
 -11   2  17       18.95       -7.29     24.15 o 
 -10   2  17      190.27      217.56     39.68 o 
  -9   2  17        1.52       -9.13     18.03 o 
  -8   2  17       13.50       11.45     17.77 o 
  -7   2  17      119.28       81.59     14.89 o 
  -6   2  17        7.50        5.06     13.19 o 
  -5   2  17        5.59       -2.43     11.63 o 
  -4   2  17      495.22      462.40     17.32 o 
  -3   2  17        8.63      -11.35     12.45 o 
  -2   2  17        3.18       -3.71     10.96 o 
  -1   2  17      197.73      187.31     13.13 o 
   0   2  17       13.71        0.82     11.92 o 
   1   2  17      881.59      870.45     24.92 o 
   2   2  17       13.89       -3.19     13.10 o 
   3   2  17      277.47      291.97     21.88 o 
   4   2  17      173.64      142.45     16.64 o 
   5   2  17        1.14      -16.24     16.24 o 
   6   2  17        2.40      -20.00     20.00 o 
   7   2  17        6.32       12.71     21.95 o 
   8   2  17        1.94        1.18     25.64 o 
   9   2  17        0.73       19.00     27.69 o 
  10   2  17        3.04        0.90     34.21 o 
  11   2  17        2.66       25.69     37.20 o 
 -15   3  17       36.70      -36.84     43.68 o 
 -14   3  17       17.13       10.03     41.44 o 
 -13   3  17       98.73      116.03     40.55 o 
 -12   3  17       35.34       54.85     32.71 o 
 -11   3  17        3.21       34.53     29.47 o 
 -10   3  17       46.99       79.70     23.52 o 
  -9   3  17      157.21      123.72     19.49 o 
  -8   3  17       20.25       26.06     20.37 o 
  -7   3  17      564.16      527.11     28.36 o 
  -6   3  17        7.75       -6.60     19.44 o 
  -5   3  17      936.84      809.10     26.08 o 
  -4   3  17     1035.82     1032.13     27.50 o 
  -3   3  17      125.72      155.87     10.65 o 
  -2   3  17     5524.12     5680.90    110.53 o 
  -1   3  17      123.15      124.05     13.95 o 
   0   3  17      154.93      135.44     14.12 o 
   1   3  17     1325.47     1418.35     38.64 o 
   2   3  17       10.29       -6.71     14.68 o 
   3   3  17     1187.24     1253.61     39.26 o 
   4   3  17       53.94       50.61     18.42 o 
   5   3  17       52.85       87.11     19.77 o 
   6   3  17      188.77      208.17     25.95 o 
   7   3  17      113.45      121.97     26.18 o 
   8   3  17       24.85       -5.71     33.36 o 
   9   3  17       10.60       27.83     33.02 o 
  10   3  17        0.09       -3.16     35.33 o 
  11   3  17        0.67      -36.04     36.28 o 
 -15   4  17        2.41      -57.00     57.00 o 
 -14   4  17       27.46       51.27     42.92 o 
 -13   4  17      103.46      133.28     37.08 o 
 -12   4  17        1.27      -32.89     32.89 o 
 -11   4  17      150.69      174.12     40.59 o 
 -10   4  17       83.35       67.69     23.95 o 
  -9   4  17       12.32       21.66     23.05 o 
  -8   4  17       18.78       20.76     21.22 o 
  -7   4  17        6.47       17.70     20.27 o 
  -6   4  17       91.31       56.33     21.08 o 
  -5   4  17      395.19      450.08     25.11 o 
  -4   4  17      185.24      170.81     24.11 o 
  -3   4  17       28.96       34.94     11.09 o 
  -2   4  17      738.24      676.05     22.33 o 
  -1   4  17       49.17       48.75     13.78 o 
   0   4  17      120.70      123.62     15.29 o 
   1   4  17       11.00       -3.10     16.24 o 
   2   4  17       58.20       41.24     14.87 o 
   3   4  17        4.63      -10.77     18.38 o 
   4   4  17        0.74      -25.13     25.13 o 
   5   4  17       28.26        0.05     20.44 o 
   6   4  17       38.12        6.00     30.09 o 
   7   4  17       10.97       -9.13     30.19 o 
   8   4  17      139.24      150.50     34.18 o 
   9   4  17      126.41      138.31     41.40 o 
  10   4  17        5.18       36.58     48.78 o 
  11   4  17        4.43      -10.48     64.28 o 
 -14   5  17       57.87      -18.45     46.38 o 
 -13   5  17      107.31       87.84     38.27 o 
 -12   5  17       20.46       15.48     34.19 o 
 -11   5  17        4.85       -4.76     32.10 o 
 -10   5  17       47.37       37.58     25.58 o 
  -9   5  17      196.22      191.82     25.63 o 
  -8   5  17        0.92      -21.48     21.48 o 
  -7   5  17        7.88       21.50     21.80 o 
  -6   5  17      220.84      268.55     24.24 o 
  -5   5  17      131.19       89.67     21.54 o 
  -4   5  17     1556.00     1626.98     49.62 o 
  -3   5  17     1106.43     1093.46     39.18 o 
  -2   5  17      677.34      636.07     28.25 o 
  -1   5  17      198.03      259.24     23.03 o 
   0   5  17      681.72      758.08     32.33 o 
   1   5  17      322.03      336.64     18.81 o 
   2   5  17       15.77       29.43     23.02 o 
   3   5  17      274.66      268.52     28.45 o 
   4   5  17      295.45      328.13     30.14 o 
   5   5  17      517.61      555.03     41.01 o 
   6   5  17      248.11      308.48     38.93 o 
   7   5  17       17.30      -34.42     36.16 o 
   8   5  17        0.41      -37.76     37.76 o 
   9   5  17        6.09       39.26     40.74 o 
  10   5  17       99.39      104.77     52.93 o 
 -13   6  17       14.20      -17.88     65.20 o 
 -12   6  17      286.34      323.92     46.44 o 
 -11   6  17       15.01       -4.19     38.07 o 
 -10   6  17        5.84      -36.72     42.25 o 
  -9   6  17      112.81      108.61     31.31 o 
  -8   6  17        1.13        6.17     28.78 o 
  -7   6  17      187.54      246.74     31.09 o 
  -6   6  17       39.92       25.74     26.07 o 
  -5   6  17       84.34       56.59     26.44 o 
  -4   6  17     1741.67     1781.18     61.02 o 
  -3   6  17      107.26      102.77     25.95 o 
  -2   6  17        0.35       -4.25     27.21 o 
  -1   6  17        0.86      -26.78     26.78 o 
   0   6  17      117.49      135.99     29.04 o 
   1   6  17      420.69      409.30     37.59 o 
   2   6  17      476.39      466.71     35.98 o 
   3   6  17       74.21       42.68     26.34 o 
   4   6  17        2.43        9.46     35.81 o 
   5   6  17      168.85      173.36     49.74 o 
   6   6  17       30.35       21.58     34.57 o 
   7   6  17        9.40       41.34     37.62 o 
   8   6  17      110.74      144.50     40.01 o 
   9   6  17       16.53      -35.70     50.99 o 
 -12   7  17       10.76      -50.47     50.47 o 
 -11   7  17       14.55       -5.17     47.40 o 
 -10   7  17        1.27      -38.41     38.41 o 
  -9   7  17        0.57      -47.69     47.69 o 
  -8   7  17      156.14      161.71     35.20 o 
  -7   7  17      193.26      240.26     36.38 o 
  -6   7  17       26.07       25.20     32.66 o 
  -5   7  17        2.23       -6.78     30.80 o 
  -4   7  17      467.28      524.32     38.39 o 
  -3   7  17       31.29       57.14     30.00 o 
  -2   7  17      571.32      578.49     39.80 o 
  -1   7  17       17.38       -3.36     30.01 o 
   0   7  17       23.93        1.44     28.49 o 
   1   7  17      461.08      502.58     38.25 o 
   2   7  17        6.07      -19.39     30.50 o 
   3   7  17      948.73     1025.86     55.42 o 
   4   7  17       82.12       43.75     34.88 o 
   5   7  17        2.14       -8.38     33.98 o 
   6   7  17        1.84      -19.87     36.69 o 
   7   7  17       70.07       88.48     47.16 o 
   8   7  17      111.66       94.88     79.77 o 
 -10   8  17       59.52       29.32     46.16 o 
  -9   8  17        1.19      -15.39     42.73 o 
  -8   8  17        4.43      -22.99     35.37 o 
  -7   8  17        0.23       -1.56     34.12 o 
  -6   8  17      447.84      447.53     39.92 o 
  -5   8  17      238.67      244.64     36.01 o 
  -4   8  17        8.62      -22.37     37.11 o 
  -3   8  17      175.46      159.27     32.32 o 
  -2   8  17       28.62       -8.54     30.19 o 
  -1   8  17       94.17       76.78     30.38 o 
   0   8  17       22.01        0.70     31.58 o 
   1   8  17       57.35       56.36     77.56 o 
   2   8  17      325.89      274.25     44.02 o 
   3   8  17      363.65      304.16     39.25 o 
   4   8  17        3.07      -25.08     34.03 o 
   5   8  17        9.63      -34.59     42.64 o 
   6   8  17       39.94       29.30     45.50 o 
  -8   9  17        3.59      -46.35     63.42 o 
  -7   9  17       12.01      -48.79     65.20 o 
  -6   9  17      235.61      249.43     40.62 o 
  -5   9  17       26.49       -6.77     36.78 o 
  -4   9  17      127.27      145.66     33.80 o 
  -3   9  17        0.60       39.36     32.32 o 
  -2   9  17       48.73       -1.53     30.96 o 
  -1   9  17      125.76      162.16     38.87 o 
   0   9  17       58.76       83.31     38.23 o 
   1   9  17       11.72      -21.05     51.24 o 
   2   9  17       19.20       39.10     53.21 o 
   3   9  17        0.62       22.13     43.59 o 
   4   9  17       52.09       11.63     43.45 o 
 -15   0  18       17.78       -0.09     49.08 o 
 -14   0  18      337.29      342.24     52.25 o 
 -13   0  18      169.71      151.34     46.07 o 
 -12   0  18      394.62      407.27     51.08 o 
 -11   0  18      534.56      640.32    119.02 o 
 -10   0  18        0.75        1.29     55.21 o 
  -9   0  18      251.30      294.04     35.92 o 
  -8   0  18      262.42      234.18     21.98 o 
  -7   0  18     1354.89     1355.99     51.73 o 
  -6   0  18     1713.30     1859.92     82.62 o 
  -5   0  18      120.74      124.80     22.68 o 
  -4   0  18       52.53       31.25     21.34 o 
  -3   0  18      549.37      501.26     28.45 o 
  -2   0  18        2.76       -9.92     20.07 o 
  -1   0  18      204.37      231.23     20.62 o 
   0   0  18     1568.13     1594.97     46.64 o 
   1   0  18       51.47       48.64     16.97 o 
   2   0  18     1381.57     1431.76     49.79 o 
   3   0  18      388.06      393.14     24.66 o 
   4   0  18      309.59      314.75     23.70 o 
   5   0  18      799.15      800.53     52.59 o 
   6   0  18      953.26      991.00     51.63 o 
   7   0  18        7.54      -15.46     30.00 o 
   8   0  18       88.71       70.25     35.13 o 
   9   0  18       26.72       -1.02     35.19 o 
  10   0  18       15.70      -38.54     38.54 o 
  11   0  18      110.81      197.93     58.60 o 
 -15   1  18      193.21      215.55     38.45 o 
 -14   1  18      155.46      197.07     42.75 o 
 -13   1  18        7.93       -9.05     41.28 o 
 -12   1  18       51.07       61.41     35.97 o 
 -11   1  18       61.85       93.71     34.59 o 
 -10   1  18      399.90      417.05     31.13 o 
  -9   1  18      727.66      759.27     28.01 o 
  -8   1  18      140.39      125.07     18.74 o 
  -7   1  18       39.37       39.54     15.63 o 
  -6   1  18        1.07        0.13     13.85 o 
  -5   1  18      646.58      628.26     23.65 o 
  -4   1  18      572.20      592.68     20.66 o 
  -3   1  18      803.00      841.01     25.55 o 
  -2   1  18      234.09      236.86     14.90 o 
  -1   1  18       51.01       38.75     12.79 o 
   0   1  18      160.84      151.07     12.98 o 
   1   1  18     1510.00     1450.41     31.89 o 
   2   1  18      306.37      352.35     18.30 o 
   3   1  18      341.39      343.29     18.51 o 
   4   1  18      483.48      476.02     19.38 o 
   5   1  18       14.93       12.03     14.39 o 
   6   1  18       58.23       19.86     20.54 o 
   7   1  18      199.34      172.50     22.72 o 
   8   1  18      239.27      207.70     26.30 o 
   9   1  18      240.46      261.05     28.48 o 
  10   1  18      240.68      246.23     34.17 o 
  11   1  18       38.86       -1.63     41.90 o 
 -15   2  18      101.13       63.59     44.74 o 
 -14   2  18        2.22      -21.88     40.33 o 
 -13   2  18      207.74      227.91     46.58 o 
 -12   2  18       71.33       67.90     36.27 o 
 -11   2  18        7.34       -5.28     34.20 o 
 -10   2  18       51.60       20.35     23.04 o 
  -9   2  18       14.22      -11.26     18.96 o 
  -8   2  18      432.68      416.19     25.28 o 
  -7   2  18      161.71      151.60     16.46 o 
  -6   2  18       39.95       26.34     16.51 o 
  -5   2  18     1405.19     1449.58     38.67 o 
  -4   2  18      456.35      457.81     20.47 o 
  -3   2  18       68.50       85.94     12.42 o 
  -2   2  18      485.45      455.61     17.26 o 
  -1   2  18      382.39      331.60     15.40 o 
   0   2  18      276.35      284.63     15.10 o 
   1   2  18      968.44     1046.30     27.94 o 
   2   2  18       68.43       64.71     14.17 o 
   3   2  18      105.14       98.27     16.30 o 
   4   2  18      151.68      109.44     17.66 o 
   5   2  18       25.89       -8.75     18.75 o 
   6   2  18      310.83      325.40     27.53 o 
   7   2  18      415.98      412.80     30.24 o 
   8   2  18        3.44       -7.92     27.40 o 
   9   2  18        1.84       -8.64     32.83 o 
  10   2  18       86.71      109.41     37.34 o 
  11   2  18       66.71       43.23     39.70 o 
 -15   3  18       32.09       25.41     61.41 o 
 -14   3  18      196.47      208.59     45.78 o 
 -13   3  18       69.50      154.36     41.11 o 
 -12   3  18        6.28      -13.41     33.17 o 
 -11   3  18      146.04       97.76     31.48 o 
 -10   3  18      293.02      329.28     26.92 o 
  -9   3  18       45.57       56.66     22.87 o 
  -8   3  18      657.82      648.40     38.72 o 
  -7   3  18      113.67      120.34     21.29 o 
  -6   3  18       57.62        3.52     19.94 o 
  -5   3  18      237.35      251.61     16.91 o 
  -4   3  18     1160.78     1161.22     33.43 o 
  -3   3  18      247.91      243.90     14.19 o 
  -2   3  18       13.97       18.40     12.70 o 
  -1   3  18      133.77      115.52     14.35 o 
   0   3  18      157.41      134.51     15.44 o 
   1   3  18       97.73      101.28     16.72 o 
   2   3  18      620.08      631.73     23.21 o 
   3   3  18      557.87      603.04     26.51 o 
   4   3  18      292.53      359.09     23.46 o 
   5   3  18       61.84       69.65     20.03 o 
   6   3  18       11.96       34.87     23.89 o 
   7   3  18      169.18      196.90     28.46 o 
   8   3  18      201.29      145.45     32.87 o 
   9   3  18      164.38      166.13     35.30 o 
  10   3  18      278.65      277.64     39.86 o 
 -14   4  18        3.08      -30.91     54.22 o 
 -13   4  18       43.76       35.99     41.19 o 
 -12   4  18      430.03      472.45     39.61 o 
 -11   4  18      129.14      209.19     34.22 o 
 -10   4  18       25.83        9.17     25.10 o 
  -9   4  18      148.86      133.02     25.10 o 
  -8   4  18        7.12      -21.33     21.33 o 
  -7   4  18       60.20       73.31     22.66 o 
  -6   4  18      367.08      401.22     26.03 o 
  -5   4  18       98.23       93.77     21.67 o 
  -4   4  18       11.46       -8.02     20.48 o 
  -3   4  18      303.10      270.34     15.46 o 
  -2   4  18        5.00       10.57     13.39 o 
  -1   4  18       26.79       60.55     14.95 o 
   0   4  18     1180.40     1287.10     36.58 o 
   1   4  18        3.79      -15.09     21.90 o 
   2   4  18      157.37      119.36     21.87 o 
   3   4  18      135.47      145.87     22.82 o 
   4   4  18       25.71       33.96     22.47 o 
   5   4  18      467.42      524.38     33.42 o 
   6   4  18       45.33       64.08     34.99 o 
   7   4  18       24.30        9.44     37.38 o 
   8   4  18      110.00      142.01     40.61 o 
   9   4  18        1.28      -10.49     40.93 o 
  10   4  18       95.05       81.70     53.52 o 
 -13   5  18        3.23      -38.64     43.74 o 
 -12   5  18       74.98       46.19     35.95 o 
 -11   5  18       27.03       23.67     33.27 o 
 -10   5  18      236.72      197.01     33.44 o 
  -9   5  18      135.95       92.41     31.18 o 
  -8   5  18        3.62       -1.97     24.15 o 
  -7   5  18      163.73      138.76     24.45 o 
  -6   5  18      102.22      120.89     22.79 o 
  -5   5  18        1.63      -21.53     21.53 o 
  -4   5  18       31.85       27.74     22.13 o 
  -3   5  18      143.07      189.56     22.85 o 
  -2   5  18      104.22      112.40     21.38 o 
  -1   5  18      388.19      319.44     27.79 o 
   0   5  18       13.30       -6.96     24.46 o 
   1   5  18      175.47      157.42     26.12 o 
   2   5  18       84.60       77.37     26.07 o 
   3   5  18       32.78        0.36     26.58 o 
   4   5  18       92.58       61.91     27.53 o 
   5   5  18      115.69      155.69     36.12 o 
   6   5  18       63.56       62.65     35.99 o 
   7   5  18       33.83       13.22     38.37 o 
   8   5  18       15.81       13.08     41.63 o 
   9   5  18       53.34       18.52     64.49 o 
 -12   6  18       12.84       -6.24     50.63 o 
 -11   6  18        1.94      -13.23     40.50 o 
 -10   6  18      360.05      366.23     42.97 o 
  -9   6  18       13.22      -16.38     35.75 o 
  -8   6  18      436.11      398.16     44.90 o 
  -7   6  18       24.69      -15.06     28.19 o 
  -6   6  18        4.71        1.30     27.78 o 
  -5   6  18       32.01       31.00     32.03 o 
  -4   6  18       75.92      125.73     32.43 o 
  -3   6  18      184.22      231.17     32.82 o 
  -2   6  18      260.60      267.18     33.49 o 
  -1   6  18       16.42       44.12     30.12 o 
   0   6  18       24.37       16.56     37.14 o 
   1   6  18       57.44       32.09     30.88 o 
   2   6  18       49.28       37.27     26.30 o 
   3   6  18       39.38       42.37     28.16 o 
   4   6  18      161.20      137.85     35.79 o 
   5   6  18       85.68       74.24     37.23 o 
   6   6  18      154.81      117.52     38.31 o 
   7   6  18       10.95       -4.04     37.69 o 
   8   6  18        0.51      -32.50     48.78 o 
 -11   7  18        0.58      -25.94     65.81 o 
 -10   7  18        0.38      -74.38     74.38 o 
  -9   7  18       81.21       59.98     43.65 o 
  -8   7  18      228.61      193.32     38.97 o 
  -7   7  18        2.34      -18.22     34.95 o 
  -6   7  18       22.66      -15.14     32.92 o 
  -5   7  18       31.32        3.67     32.47 o 
  -4   7  18       27.58       -1.05     32.57 o 
  -3   7  18      168.51      132.37     31.03 o 
  -2   7  18      268.08      256.53     35.67 o 
  -1   7  18       41.96       68.81     32.40 o 
   0   7  18        4.59      -24.15     30.98 o 
   1   7  18       20.84        9.57     31.65 o 
   2   7  18        4.89       19.14     32.27 o 
   3   7  18       24.37        3.91     35.19 o 
   4   7  18        6.49       47.95     37.69 o 
   5   7  18        0.30      -36.59     36.59 o 
   6   7  18      104.85       80.91     45.98 o 
   7   7  18       22.62       31.62     49.50 o 
  -9   8  18        7.25      -34.60     44.60 o 
  -8   8  18       34.23       47.09     42.77 o 
  -7   8  18        5.90       34.37     35.69 o 
  -6   8  18       81.28      110.12     36.49 o 
  -5   8  18       22.15       32.51     35.03 o 
  -4   8  18      100.72      104.22     33.83 o 
  -3   8  18       44.35       36.76     32.86 o 
  -2   8  18       59.45      103.24     32.92 o 
  -1   8  18      105.79      126.91     33.53 o 
   0   8  18       99.09       95.82     33.54 o 
   1   8  18      128.48      119.45     41.82 o 
   2   8  18       54.69       86.17     36.61 o 
   3   8  18       85.47       68.64     37.83 o 
   4   8  18        0.43      -30.42     43.05 o 
   5   8  18        8.60      -43.16     68.42 o 
  -6   9  18       69.79       75.59     41.48 o 
  -5   9  18       93.27      107.18     41.02 o 
  -4   9  18      192.35      149.30     40.64 o 
  -3   9  18      116.77      121.16     34.64 o 
  -2   9  18       36.81       78.85     44.42 o 
  -1   9  18      134.23       89.09     40.65 o 
   0   9  18        3.25      -18.03     38.98 o 
   1   9  18       57.96       71.19     41.78 o 
   2   9  18        0.75      -18.45     41.12 o 
 -15   1  19        5.29      -40.73     64.24 o 
 -14   1  19        1.62       -2.93     33.71 o 
 -13   1  19       15.67        7.53     39.12 o 
 -12   1  19       14.04       44.67     36.58 o 
 -11   1  19      137.59      119.89     58.41 o 
 -10   1  19       66.85       59.70     32.34 o 
  -9   1  19        3.59       25.03     24.92 o 
  -8   1  19       18.46        1.66     20.19 o 
  -7   1  19        0.75      -12.48     19.59 o 
  -6   1  19      631.11      611.86     34.23 o 
  -5   1  19       66.67       52.30     16.69 o 
  -4   1  19     1223.65     1246.76     44.79 o 
  -3   1  19      229.66      256.66     17.44 o 
  -2   1  19      113.39       82.34     13.81 o 
  -1   1  19     1396.76     1507.16     34.55 o 
   0   1  19      316.95      312.21     15.63 o 
   1   1  19     1991.01     1972.16     40.38 o 
   2   1  19      219.55      187.38     15.27 o 
   3   1  19      744.19      705.18     23.39 o 
   4   1  19       83.12       73.68     15.59 o 
   5   1  19       44.79       40.64     20.40 o 
   6   1  19        0.43      -21.08     21.08 o 
   7   1  19       17.04        4.08     23.18 o 
   8   1  19      107.81      109.34     28.13 o 
   9   1  19        0.39       10.22     34.92 o 
  10   1  19       14.45        1.23     36.09 o 
 -15   2  19        0.52      -17.53     61.41 o 
 -14   2  19       57.22       97.50     43.32 o 
 -13   2  19       74.53       75.63     41.53 o 
 -12   2  19        0.29       18.36     37.56 o 
 -11   2  19       10.04      -12.34     34.83 o 
 -10   2  19       40.65       32.07     29.74 o 
  -9   2  19      402.78      434.47     33.92 o 
  -8   2  19      216.40      199.64     23.61 o 
  -7   2  19        1.08      -20.54     20.54 o 
  -6   2  19        0.70      -13.13     20.56 o 
  -5   2  19      195.42      155.47     17.73 o 
  -4   2  19      298.45      310.92     19.12 o 
  -3   2  19      149.72      146.61     15.24 o 
  -2   2  19        1.42        0.15     13.73 o 
  -1   2  19      284.07      273.43     16.77 o 
   0   2  19      370.89      404.55     23.31 o 
   1   2  19      303.84      317.76     17.01 o 
   2   2  19        1.28        1.95     17.51 o 
   3   2  19       31.30        9.10     18.52 o 
   4   2  19      442.52      428.55     26.32 o 
   5   2  19      209.59      221.94     25.86 o 
   6   2  19       75.10       81.86     25.92 o 
   7   2  19       25.06       45.88     26.86 o 
   8   2  19        2.79      -20.00     28.48 o 
   9   2  19        0.35       -0.53     34.50 o 
  10   2  19       19.29       20.46     36.75 o 
 -14   3  19       75.03       -0.03     56.57 o 
 -13   3  19      135.99      106.22     43.06 o 
 -12   3  19       11.13       11.82     37.44 o 
 -11   3  19       55.38       58.52     34.79 o 
 -10   3  19       26.59       25.47     30.65 o 
  -9   3  19       38.45       42.09     23.66 o 
  -8   3  19      416.91      406.86     37.07 o 
  -7   3  19       26.82       10.81     21.96 o 
  -6   3  19      201.23      219.36     25.61 o 
  -5   3  19      117.70      148.45     22.59 o 
  -4   3  19      709.68      773.39     26.65 o 
  -3   3  19      242.22      271.17     18.37 o 
  -2   3  19       43.88       31.21     16.40 o 
  -1   3  19      102.73      116.37     20.70 o 
   0   3  19       87.43       70.85     20.66 o 
   1   3  19      396.03      462.62     24.44 o 
   2   3  19        7.06       33.76     19.17 o 
   3   3  19      296.38      307.15     23.39 o 
   4   3  19        0.23       -3.82     19.71 o 
   5   3  19       15.05      -11.88     24.83 o 
   6   3  19      400.68      402.48     35.05 o 
   7   3  19      152.35      182.49     55.91 o 
   8   3  19       21.23      -25.69     51.67 o 
   9   3  19       11.64       -2.24     43.49 o 
  10   3  19       31.20      -52.17     52.17 o 
 -14   4  19        1.23      -57.78     57.78 o 
 -13   4  19       19.25       32.78     41.13 o 
 -12   4  19        1.18        5.01     34.40 o 
 -11   4  19       51.15       32.80     32.84 o 
 -10   4  19       36.85        7.13     31.38 o 
  -9   4  19        7.57      -16.06     24.87 o 
  -8   4  19      205.87      198.04     25.52 o 
  -7   4  19       60.50       57.25     30.12 o 
  -6   4  19       89.26       59.02     23.01 o 
  -5   4  19       77.09       41.54     22.44 o 
  -4   4  19       32.56       -1.12     22.66 o 
  -3   4  19      943.84      878.04     27.54 o 
  -2   4  19      840.16      904.29     35.05 o 
  -1   4  19       18.71        6.25     21.47 o 
   0   4  19       20.89       38.73     20.65 o 
   1   4  19        0.56       -9.36     20.75 o 
   2   4  19      250.88      244.82     24.82 o 
   3   4  19       15.32       29.04     23.38 o 
   4   4  19      109.18       94.55     24.77 o 
   5   4  19      225.54      145.05     34.34 o 
   6   4  19        8.70      -21.52     36.72 o 
   7   4  19       28.97       64.59     39.18 o 
   8   4  19        0.68        7.02     41.77 o 
   9   4  19        7.97      -50.82     50.82 o 
 -13   5  19        0.15       -1.58     44.68 o 
 -12   5  19       48.23       42.22     42.14 o 
 -11   5  19      260.47      299.92     38.65 o 
 -10   5  19       68.55       36.77     34.64 o 
  -9   5  19      123.95       90.60     32.01 o 
  -8   5  19       33.24       15.47     30.46 o 
  -7   5  19       20.88        7.43     28.81 o 
  -6   5  19     1045.05     1088.10     42.72 o 
  -5   5  19        3.17       21.77     22.74 o 
  -4   5  19      115.99       77.97     27.37 o 
  -3   5  19      145.92      228.63     28.22 o 
  -2   5  19      126.77      135.31     26.82 o 
  -1   5  19      174.13      197.07     27.23 o 
   0   5  19      227.71      186.83     27.56 o 
   1   5  19       28.92       35.04     26.13 o 
   2   5  19       65.90       46.16     26.88 o 
   3   5  19      204.31      245.54     30.53 o 
   4   5  19      124.99      142.52     29.74 o 
   5   5  19      115.58      131.93     38.35 o 
   6   5  19        1.07      -37.88     37.88 o 
   7   5  19       60.80       57.91     39.64 o 
   8   5  19      121.96      132.20     52.02 o 
 -12   6  19       51.84       78.51     55.10 o 
 -11   6  19        0.32      -31.28     47.43 o 
 -10   6  19      245.74      267.13     44.25 o 
  -9   6  19       10.78      -36.06     36.06 o 
  -8   6  19        6.52      -36.31     57.21 o 
  -7   6  19        0.98      -20.75     33.48 o 
  -6   6  19      155.19      176.91     37.19 o 
  -5   6  19       20.81       18.10     33.44 o 
  -4   6  19      255.21      277.12     37.31 o 
  -3   6  19       30.24       -4.58     31.95 o 
  -2   6  19        2.42        0.33     29.95 o 
  -1   6  19      261.69      287.47     35.03 o 
   0   6  19       66.12       76.62     31.62 o 
   1   6  19       18.20      -13.62     30.17 o 
   2   6  19        1.02      -11.21     29.13 o 
   3   6  19       13.93        1.98     29.04 o 
   4   6  19       41.48       80.88     36.48 o 
   5   6  19      111.81      116.90     39.98 o 
   6   6  19       48.67       31.39     40.22 o 
   7   6  19        9.15      -48.99     48.99 o 
 -10   7  19      162.22      235.81     50.99 o 
  -9   7  19      117.33      104.55     46.77 o 
  -8   7  19      211.21      203.02     40.62 o 
  -7   7  19       15.88        2.24     36.29 o 
  -6   7  19       21.44       -4.18     35.86 o 
  -5   7  19       57.76       59.18     36.26 o 
  -4   7  19      362.98      414.41     37.76 o 
  -3   7  19        0.92      -17.96     33.59 o 
  -2   7  19      164.96      145.21     48.53 o 
  -1   7  19       43.63       56.32     34.89 o 
   0   7  19       45.79       78.22     33.91 o 
   1   7  19      133.33      146.78     33.91 o 
   2   7  19        7.70      -21.56     30.19 o 
   3   7  19        0.41       13.16     37.05 o 
   4   7  19      129.89       88.39     38.10 o 
   5   7  19       68.31       32.47     47.62 o 
   6   7  19      258.68      329.15     52.04 o 
  -8   8  19      132.75      133.11     46.78 o 
  -7   8  19       30.16       35.70     43.78 o 
  -6   8  19      151.50      115.28     43.59 o 
  -5   8  19       25.18      -34.79     34.79 o 
  -4   8  19       75.34       82.07     35.16 o 
  -3   8  19        8.12        6.05     34.32 o 
  -2   8  19       81.16      118.50     36.21 o 
  -1   8  19        4.40       23.88     34.49 o 
   0   8  19       19.37       31.37     47.08 o 
   1   8  19        0.43      -17.12     43.14 o 
   2   8  19        3.48       28.31     43.13 o 
   3   8  19        8.84      -19.87     43.90 o 
   4   8  19        7.22      -20.08     45.46 o 
  -4   9  19        0.88      -33.94     39.36 o 
  -3   9  19       24.17      -20.75     40.09 o 
  -2   9  19       56.46       29.25     41.40 o 
  -1   9  19      106.41       73.49     42.07 o 
 -14   0  20      211.92      304.60     87.92 o 
 -13   0  20        3.41       30.41     46.79 o 
 -12   0  20       15.69       19.44     65.49 o 
 -11   0  20      459.22      551.94     71.88 o 
 -10   0  20      165.06      148.78     46.48 o 
  -9   0  20      149.61      199.53     44.98 o 
  -8   0  20      637.03      658.19     74.20 o 
  -7   0  20      108.55       91.49     56.28 o 
  -6   0  20     1101.54     1081.63     89.06 o 
  -5   0  20      687.69      660.23     34.82 o 
  -4   0  20      183.12      220.51     25.36 o 
  -3   0  20      378.23      437.25     30.48 o 
  -2   0  20      138.05      103.72     25.53 o 
  -1   0  20       52.31       32.47     19.21 o 
   0   0  20     1410.91     1288.86     41.39 o 
   1   0  20     1282.87     1244.91     41.45 o 
   2   0  20       22.36       20.63     19.09 o 
   3   0  20     1117.50     1220.88     47.62 o 
   4   0  20      191.76      185.37     24.46 o 
   5   0  20       78.95       67.19     31.12 o 
   6   0  20        4.47        4.59     31.06 o 
   7   0  20       58.52       48.70     33.78 o 
   8   0  20      214.59      142.14     68.25 o 
   9   0  20      421.93      463.45    101.70 o 
  10   0  20       22.35       59.79     89.31 o 
 -14   1  20        3.98      -57.60     57.60 o 
 -13   1  20       74.98       27.99     46.90 o 
 -12   1  20       97.88      105.00     41.76 o 
 -11   1  20        3.40       20.31     36.22 o 
 -10   1  20        0.42       13.07     34.47 o 
  -9   1  20        2.44       40.05     33.39 o 
  -8   1  20      421.36      454.43     42.94 o 
  -7   1  20      821.89      813.22     40.48 o 
  -6   1  20      308.72      341.08     30.12 o 
  -5   1  20      202.43      217.52     24.40 o 
  -4   1  20       14.15       -0.20     20.17 o 
  -3   1  20      123.01      115.55     18.44 o 
  -2   1  20      199.08      189.58     15.82 o 
  -1   1  20      218.12      233.60     16.45 o 
   0   1  20      264.53      292.85     16.32 o 
   1   1  20       11.27        5.11     14.02 o 
   2   1  20       79.18       74.19     17.24 o 
   3   1  20      107.38      118.74     16.49 o 
   4   1  20      304.36      310.24     18.85 o 
   5   1  20      399.07      430.62     29.06 o 
   6   1  20       98.65      116.91     26.27 o 
   7   1  20       13.97       23.59     37.32 o 
   8   1  20       37.64       49.11     42.88 o 
   9   1  20      175.68      192.26     38.03 o 
 -14   2  20        1.12      -25.62     59.67 o 
 -13   2  20        6.93        9.62     41.40 o 
 -12   2  20      119.47      142.70     40.13 o 
 -11   2  20       24.76       20.76     37.42 o 
 -10   2  20      164.86      274.31     38.70 o 
  -9   2  20      449.31      454.95     38.58 o 
  -8   2  20      130.98      135.92     29.58 o 
  -7   2  20        2.68      -18.56     23.93 o 
  -6   2  20        8.45      -21.44     21.44 o 
  -5   2  20      452.07      476.83     27.43 o 
  -4   2  20      361.59      336.02     24.48 o 
  -3   2  20      500.54      459.70     22.82 o 
  -2   2  20       10.79       -2.89     16.71 o 
  -1   2  20        3.71        3.49     16.75 o 
   0   2  20       47.79       63.69     16.47 o 
   1   2  20     1527.67     1637.14     42.25 o 
   2   2  20      878.85      856.74     32.37 o 
   3   2  20       45.73       44.39     19.90 o 
   4   2  20       57.12       62.98     20.90 o 
   5   2  20       11.16       -1.63     25.06 o 
   6   2  20      291.82      335.58     29.84 o 
   7   2  20      349.25      371.20     31.86 o 
   8   2  20        9.23       19.69     33.76 o 
   9   2  20       13.69      -28.25     42.82 o 
 -14   3  20       65.20       69.75     58.05 o 
 -13   3  20      183.40      184.21     57.14 o 
 -12   3  20        1.07      -17.73     40.08 o 
 -11   3  20       39.46       78.71     37.48 o 
 -10   3  20       18.94       30.72     32.53 o 
  -9   3  20       89.70       80.50     31.25 o 
  -8   3  20      226.81      205.47     31.84 o 
  -7   3  20      508.00      534.58     43.27 o 
  -6   3  20        1.32      -21.71     21.71 o 
  -5   3  20       94.91      103.34     23.78 o 
  -4   3  20      136.29      133.05     23.54 o 
  -3   3  20       75.75       62.02     22.92 o 
  -2   3  20      121.23      134.69     22.92 o 
  -1   3  20     1415.57     1492.15     47.50 o 
   0   3  20      473.43      422.94     26.80 o 
   1   3  20        7.70       -9.68     20.16 o 
   2   3  20       30.79       18.99     22.30 o 
   3   3  20      508.17      506.13     29.79 o 
   4   3  20      128.48       89.27     24.39 o 
   5   3  20      110.07       74.09     30.77 o 
   6   3  20       50.19       47.47     36.09 o 
   7   3  20        3.66       -2.16     46.49 o 
   8   3  20        2.88       23.68     42.19 o 
   9   3  20       45.44       42.93     41.00 o 
 -13   4  20       15.30       12.14     55.67 o 
 -12   4  20        2.35       13.67     41.69 o 
 -11   4  20       10.48       14.19     34.81 o 
 -10   4  20        1.17       -3.29     33.28 o 
  -9   4  20      140.69      146.03     32.37 o 
  -8   4  20      615.89      704.88     45.52 o 
  -7   4  20       13.81       -9.64     24.49 o 
  -6   4  20      428.56      430.35     28.78 o 
  -5   4  20       52.82       11.77     23.02 o 
  -4   4  20        9.82      -12.28     21.92 o 
  -3   4  20      688.65      768.78     33.21 o 
  -2   4  20      206.36      196.04     23.71 o 
  -1   4  20      371.47      395.87     27.06 o 
   0   4  20       71.06       47.88     23.23 o 
   1   4  20       49.24       53.33     23.58 o 
   2   4  20      103.45      135.31     24.97 o 
   3   4  20      106.72      152.91     25.54 o 
   4   4  20        0.10      -33.80     33.80 o 
   5   4  20      170.46      164.47     39.02 o 
   6   4  20       15.85      -31.08     50.45 o 
   7   4  20       96.62       26.47     39.41 o 
   8   4  20       48.22       19.31     41.92 o 
 -12   5  20       46.43       47.83     58.08 o 
 -11   5  20       66.51      119.87     42.25 o 
 -10   5  20       19.84        9.88     35.66 o 
  -9   5  20       46.68       22.75     32.52 o 
  -8   5  20       17.10       -8.67     39.38 o 
  -7   5  20      118.31       91.02     30.36 o 
  -6   5  20      131.37      132.37     30.93 o 
  -5   5  20       17.25      -19.96     27.43 o 
  -4   5  20      195.67      201.43     29.90 o 
  -3   5  20       93.30      103.36     29.37 o 
  -2   5  20      196.14      183.95     27.48 o 
  -1   5  20      137.25      169.65     29.75 o 
   0   5  20       72.15       73.20     31.52 o 
   1   5  20        0.69      -13.05     30.05 o 
   2   5  20        2.48       16.41     27.62 o 
   3   5  20       13.41        0.96     29.71 o 
   4   5  20      162.48      149.69     38.20 o 
   5   5  20       79.79       14.04     38.19 o 
   6   5  20        5.31      -11.04     39.91 o 
   7   5  20       27.86       12.41     49.85 o 
 -11   6  20       44.04       81.53     51.44 o 
 -10   6  20       35.87      104.86     48.42 o 
  -9   6  20        3.55      -38.22     38.22 o 
  -8   6  20        0.95       -9.28     38.02 o 
  -7   6  20       14.72       13.44     37.18 o 
  -6   6  20       11.77      -26.53     35.76 o 
  -5   6  20       15.51       25.26     34.70 o 
  -4   6  20       70.54      101.55     35.33 o 
  -3   6  20        6.18       -1.17     32.56 o 
  -2   6  20        1.90       52.24     33.96 o 
  -1   6  20      233.25      291.70     36.92 o 
   0   6  20       22.41       35.38     36.88 o 
   1   6  20      169.79      156.77     35.43 o 
   2   6  20       45.26       -3.83     29.33 o 
   3   6  20       27.64       20.17     31.14 o 
   4   6  20       34.28       16.32     38.05 o 
   5   6  20       65.59       65.44     39.39 o 
   6   6  20       67.81       40.78     48.91 o 
  -9   7  20       42.47       51.68     48.82 o 
  -8   7  20       65.21       74.64     46.18 o 
  -7   7  20        2.60      -37.96     37.96 o 
  -6   7  20       41.59       22.46     37.83 o 
  -5   7  20       57.07       64.16     37.37 o 
  -4   7  20       31.31      -33.29     33.29 o 
  -3   7  20      218.05      215.19     36.60 o 
  -2   7  20       89.01      101.05     35.91 o 
  -1   7  20        0.99       -2.88     34.38 o 
   0   7  20       56.41       83.52     34.59 o 
   1   7  20        2.28        8.74     35.10 o 
   2   7  20       72.08       38.82     32.33 o 
   3   7  20       34.63      -19.20     38.93 o 
   4   7  20       18.47      -45.71     45.71 o 
  -7   8  20        0.01      -28.50     44.85 o 
  -6   8  20        2.89      -30.35     43.62 o 
  -5   8  20        2.40       25.34     47.64 o 
  -4   8  20       55.15       47.51     43.08 o 
  -3   8  20      194.45      183.40     37.85 o 
  -2   8  20        0.53      -19.74     35.56 o 
  -1   8  20       26.22      109.95     42.14 o 
   0   8  20        6.50       14.92     34.42 o 
   1   8  20        1.95       15.37     43.57 o 
   2   8  20        0.69       -5.26     56.92 o 
 -14   1  21       35.11       -8.20     59.43 o 
 -13   1  21       31.43        2.69     54.24 o 
 -12   1  21        0.32       -9.87     38.89 o 
 -11   1  21        9.99       21.53     38.01 o 
 -10   1  21       25.70       38.28     37.44 o 
  -9   1  21        0.26       19.03     33.35 o 
  -8   1  21      216.76      201.23     44.87 o 
  -7   1  21      302.68      223.08     43.57 o 
  -6   1  21       50.25       30.87     27.01 o 
  -5   1  21       88.64       68.43     26.85 o 
  -4   1  21        1.40      -20.88     20.88 o 
  -3   1  21      843.94      930.99     32.58 o 
  -2   1  21      110.68      111.96     19.98 o 
  -1   1  21      226.62      253.40     19.86 o 
   0   1  21      199.51      237.10     19.32 o 
   1   1  21       16.33        1.51     17.14 o 
   2   1  21       85.02       92.30     16.88 o 
   3   1  21       41.19       35.29     18.18 o 
   4   1  21       57.66       59.62     24.46 o 
   5   1  21       58.26       57.26     26.22 o 
   6   1  21        8.57       19.11     26.99 o 
   7   1  21        7.77       17.20     30.42 o 
   8   1  21        1.81        3.85     57.28 o 
   9   1  21        0.77       38.60     65.48 o 
 -13   2  21        0.13      -50.13     55.57 o 
 -12   2  21       37.66       66.71     41.27 o 
 -11   2  21        0.61       60.67     38.32 o 
 -10   2  21      146.28       85.49     38.74 o 
  -9   2  21        2.30      -13.01     35.93 o 
  -8   2  21       21.43        7.97     28.93 o 
  -7   2  21        6.94        2.43     30.79 o 
  -6   2  21        1.81       -1.10     28.46 o 
  -5   2  21        0.28      -25.35     25.35 o 
  -4   2  21        9.07      -16.65     21.94 o 
  -3   2  21       72.52       51.67     22.97 o 
  -2   2  21       20.96       -2.70     21.52 o 
  -1   2  21       30.79       27.38     21.93 o 
   0   2  21       29.72       -8.07     19.75 o 
   1   2  21      106.46       99.46     20.68 o 
   2   2  21      125.44      119.56     20.91 o 
   3   2  21        0.16      -14.68     23.05 o 
   4   2  21       11.07      -12.04     28.98 o 
   5   2  21       10.12      -12.47     29.43 o 
   6   2  21        0.36       11.37     35.07 o 
   7   2  21       37.12       31.73     41.56 o 
   8   2  21      130.00      212.30     45.66 o 
 -13   3  21        0.21      -31.01     53.81 o 
 -12   3  21        1.68      102.92     52.22 o 
 -11   3  21        0.18       11.28     40.70 o 
 -10   3  21       65.83      126.83     39.56 o 
  -9   3  21      126.48      136.24     33.68 o 
  -8   3  21       26.90       19.78     30.70 o 
  -7   3  21        6.95       -6.55     29.56 o 
  -6   3  21      135.26      122.86     25.53 o 
  -5   3  21        3.43       -0.19     23.81 o 
  -4   3  21      172.57      163.46     24.60 o 
  -3   3  21       77.61       87.54     23.70 o 
  -2   3  21       51.88       24.39     22.53 o 
  -1   3  21      605.26      748.00     32.21 o 
   0   3  21       63.52       35.54     26.33 o 
   1   3  21      149.13      180.62     23.31 o 
   2   3  21       28.02       43.36     22.36 o 
   3   3  21        1.76      -18.11     23.81 o 
   4   3  21       66.13       52.47     35.14 o 
   5   3  21       13.36      -31.84     31.84 o 
   6   3  21       25.89       61.94     38.58 o 
   7   3  21       11.66       -5.58     54.79 o 
   8   3  21       36.83       -1.17     43.17 o 
 -12   4  21       20.84       27.84     55.78 o 
 -11   4  21        0.06       25.41     49.18 o 
 -10   4  21       28.47       24.70     33.17 o 
  -9   4  21        1.77      -26.10     32.86 o 
  -8   4  21       85.66       88.30     38.93 o 
  -7   4  21        3.68      -11.54     45.96 o 
  -6   4  21       24.15      -24.94     24.94 o 
  -5   4  21       21.12        3.48     24.30 o 
  -4   4  21        7.45      -20.79     24.44 o 
  -3   4  21       66.37       34.59     23.84 o 
  -2   4  21      110.32      101.75     24.74 o 
  -1   4  21        0.86      -19.09     24.02 o 
   0   4  21       65.64       22.35     27.24 o 
   1   4  21      133.59      170.96     26.35 o 
   2   4  21        0.03      -24.83     24.83 o 
   3   4  21        3.53      -28.21     28.21 o 
   4   4  21       39.17       42.19     37.09 o 
   5   4  21       24.19       -7.41     39.19 o 
   6   4  21        4.90      -40.55     40.55 o 
   7   4  21       17.35       -2.79     41.45 o 
 -11   5  21       55.79       35.26     42.22 o 
 -10   5  21        3.38      -11.46     38.93 o 
  -9   5  21        0.65       -3.59     50.36 o 
  -8   5  21      279.68      322.73     37.37 o 
  -7   5  21        0.72      -38.10     41.59 o 
  -6   5  21      284.05      311.24     34.78 o 
  -5   5  21      144.86      161.84     31.30 o 
  -4   5  21        1.81      -29.29     29.29 o 
  -3   5  21      514.51      698.58     39.77 o 
  -2   5  21      214.32      218.29     31.28 o 
  -1   5  21        7.28        2.39     53.49 o 
   0   5  21        9.00      -16.72     32.09 o 
   1   5  21       42.32       17.59     28.96 o 
   2   5  21      138.01      142.58     31.16 o 
   3   5  21       84.01       89.38     37.41 o 
   4   5  21        3.51       11.18     38.66 o 
   5   5  21        7.13       -9.23     40.88 o 
   6   5  21        0.38      -27.09     49.15 o 
 -10   6  21       46.79       29.99     55.21 o 
  -9   6  21        0.21      -45.34     46.88 o 
  -8   6  21        0.46      -38.88     38.88 o 
  -7   6  21      132.05      144.49     40.36 o 
  -6   6  21      167.52      214.98     40.71 o 
  -5   6  21       58.63       12.23     39.35 o 
  -4   6  21       12.28      -33.98     33.98 o 
  -3   6  21       18.14        2.34     34.44 o 
  -2   6  21       13.24       14.21     35.26 o 
  -1   6  21      250.51      209.02     36.27 o 
   0   6  21       28.72       72.90     34.39 o 
   1   6  21        6.31      -30.73     30.73 o 
   2   6  21       70.71       35.97     31.54 o 
   3   6  21        3.89      -17.32     40.26 o 
   4   6  21       88.86       90.91     42.15 o 
   5   6  21       15.86        4.09     53.49 o 
  -8   7  21      125.18      104.99     62.56 o 
  -7   7  21       14.62        5.44     47.05 o 
  -6   7  21       23.63       19.24     44.66 o 
  -5   7  21      564.78      637.06     47.55 o 
  -4   7  21      193.23      182.33     38.89 o 
  -3   7  21        8.72       42.92     35.90 o 
  -2   7  21        0.38       27.08     34.54 o 
  -1   7  21       32.92       75.09     35.65 o 
   0   7  21        0.07       14.48     36.61 o 
   1   7  21       46.25       90.67     37.38 o 
   2   7  21        4.55      -14.09     36.27 o 
   3   7  21       79.78       86.00     47.89 o 
  -4   8  21       54.79       57.44     45.36 o 
  -3   8  21      120.07      104.32     44.74 o 
  -2   8  21       18.56      -16.05     43.88 o 
  -1   8  21       10.54       20.77     38.51 o 
 -13   0  22       94.62       32.78     80.42 o 
 -12   0  22        1.10      -72.78     72.78 o 
 -11   0  22       77.11       67.48     49.98 o 
 -10   0  22        0.52        3.92     44.98 o 
  -9   0  22        3.95        8.65     63.67 o 
  -8   0  22       56.61      147.23     49.20 o 
  -7   0  22       32.30       -3.01     43.43 o 
  -6   0  22       14.56      -41.37     41.37 o 
  -5   0  22      210.58      206.02     46.01 o 
  -4   0  22      309.16      229.81     47.00 o 
  -3   0  22      932.91      962.16     63.31 o 
  -2   0  22      803.12      772.38     45.31 o 
  -1   0  22      212.92      191.46     31.59 o 
   0   0  22      510.42      558.45     38.68 o 
   1   0  22      309.99      331.73     33.96 o 
   2   0  22      351.63      365.12     34.67 o 
   3   0  22      430.06      401.80     34.82 o 
   4   0  22       85.25       92.53     39.88 o 
   5   0  22       18.09       77.43     44.55 o 
   6   0  22       76.08      160.50     47.55 o 
   7   0  22        6.57       21.87     47.72 o 
   8   0  22       73.86      132.52     56.31 o 
 -13   1  22       23.09       23.02     57.11 o 
 -12   1  22       65.40       29.10     52.45 o 
 -11   1  22      280.53      299.47     44.16 o 
 -10   1  22      122.41      143.49     39.94 o 
  -9   1  22        5.77       26.66     36.85 o 
  -8   1  22        3.16       55.30     35.58 o 
  -7   1  22       62.54        1.94     34.61 o 
  -6   1  22      354.20      315.86     67.66 o 
  -5   1  22       74.60       64.85     49.27 o 
  -4   1  22      119.15      106.42     28.12 o 
  -3   1  22       27.50       -6.73     26.14 o 
  -2   1  22      152.01      135.17     37.78 o 
  -1   1  22      109.63       83.69     21.34 o 
   0   1  22       68.47       39.41     20.55 o 
   1   1  22      116.55      114.56     19.88 o 
   2   1  22      200.11      187.12     20.41 o 
   3   1  22       20.44       -8.69     19.21 o 
   4   1  22       38.55       39.22     25.97 o 
   5   1  22        5.31      -14.17     37.98 o 
   6   1  22       43.17       15.72     32.58 o 
   7   1  22       12.12      -22.31     33.57 o 
   8   1  22       23.09       40.60     43.14 o 
 -12   2  22       61.01       28.53     53.99 o 
 -11   2  22       74.21      128.60     41.44 o 
 -10   2  22       87.76      154.97     39.80 o 
  -9   2  22      150.55      115.52     39.83 o 
  -8   2  22      133.61      115.26     37.67 o 
  -7   2  22       35.32       17.17     35.59 o 
  -6   2  22       74.90       57.26     30.51 o 
  -5   2  22      169.82      154.66     30.87 o 
  -4   2  22      592.48      622.88     37.29 o 
  -3   2  22        3.02      -26.98     27.32 o 
  -2   2  22       19.84       33.98     23.78 o 
  -1   2  22      110.35      180.05     32.05 o 
   0   2  22        0.18      -15.84     21.11 o 
   1   2  22       24.99       20.21     21.43 o 
   2   2  22        0.61       14.25     24.03 o 
   3   2  22        1.84      -20.98     29.48 o 
   4   2  22      297.63      312.79     34.38 o 
   5   2  22       92.05       59.96     31.80 o 
   6   2  22       34.02       36.49     34.07 o 
   7   2  22        0.28       12.58     42.94 o 
 -12   3  22       12.29       20.44     49.68 o 
 -11   3  22       23.44      -21.67     84.52 o 
 -10   3  22       86.05      119.43     38.51 o 
  -9   3  22       49.16       29.58     39.30 o 
  -8   3  22       27.52       -0.28     30.94 o 
  -7   3  22       27.14       23.10     32.62 o 
  -6   3  22       21.67       12.15     30.17 o 
  -5   3  22       74.75       29.00     29.84 o 
  -4   3  22      188.32      236.12     27.58 o 
  -3   3  22       10.69        3.01     25.35 o 
  -2   3  22        6.80        8.26     24.34 o 
  -1   3  22       29.08       12.96     24.04 o 
   0   3  22       31.52       27.41     25.60 o 
   1   3  22      100.07      121.40     23.75 o 
   2   3  22      156.88      205.83     27.72 o 
   3   3  22        3.69      -16.52     31.15 o 
   4   3  22       34.90       53.11     31.32 o 
   5   3  22       17.21      -18.49     39.23 o 
   6   3  22      169.86      153.47     43.18 o 
   7   3  22      175.78      179.24     45.25 o 
 -11   4  22        1.45      -10.18     51.21 o 
 -10   4  22       30.37      -28.78     50.60 o 
  -9   4  22      224.90      162.18     35.51 o 
  -8   4  22       85.78       52.88     34.11 o 
  -7   4  22       10.97       -8.12     35.56 o 
  -6   4  22        1.59      -32.11     32.11 o 
  -5   4  22        4.90      -30.15     30.15 o 
  -4   4  22        4.33       28.07     25.96 o 
  -3   4  22      373.48      426.93     30.74 o 
  -2   4  22      183.03      165.26     31.69 o 
  -1   4  22       19.17       -0.24     28.65 o 
   0   4  22        2.25       31.56     28.61 o 
   1   4  22        0.77      -12.10     25.80 o 
   2   4  22       86.78      113.04     30.41 o 
   3   4  22      165.00      152.11     39.98 o 
   4   4  22       32.23       24.23     36.27 o 
   5   4  22        0.37      -12.81     40.40 o 
   6   4  22        2.71      -37.31     42.55 o 
 -10   5  22       40.04       46.63     41.92 o 
  -9   5  22        7.62        4.55     40.18 o 
  -8   5  22        0.97        3.58     33.94 o 
  -7   5  22       39.79      -20.17     33.09 o 
  -6   5  22      162.00      150.79     34.97 o 
  -5   5  22        0.34       11.56     31.56 o 
  -4   5  22       24.39       13.32     31.75 o 
  -3   5  22      147.13      157.92     31.91 o 
  -2   5  22       79.39       32.75     36.13 o 
  -1   5  22       35.12       26.89     34.36 o 
   0   5  22       11.66      -25.58     33.50 o 
   1   5  22       51.57       45.32     31.20 o 
   2   5  22       49.56       48.26     31.67 o 
   3   5  22       17.37      -27.11     38.33 o 
   4   5  22       15.62      -26.38     40.81 o 
   5   5  22       23.18      -16.68     49.16 o 
  -9   6  22       13.79       28.79     49.76 o 
  -8   6  22       20.15       -0.82     47.56 o 
  -7   6  22        3.80      -12.80     46.60 o 
  -6   6  22       70.47       59.40     40.78 o 
  -5   6  22        1.79       -7.26     38.21 o 
  -4   6  22      103.07      106.76     39.14 o 
  -3   6  22        3.84        9.69     35.92 o 
  -2   6  22       27.29      -26.85     36.31 o 
  -1   6  22      134.23      129.33     52.21 o 
   0   6  22        0.74       31.98     35.26 o 
   1   6  22       76.76       74.01     34.18 o 
   2   6  22        2.78      -30.96     32.82 o 
   3   6  22       24.80      -44.38     49.21 o 
  -6   7  22       14.56       31.67     46.97 o 
  -5   7  22       28.70       17.54     45.39 o 
  -4   7  22        7.53       27.26     45.11 o 
  -3   7  22        0.87      -36.54     36.54 o 
  -2   7  22        0.06        7.61     36.91 o 
  -1   7  22        0.09      -16.54     36.73 o 
   0   7  22        6.21      -37.87     37.87 o 
   1   7  22       60.99       56.07     38.49 o 
 -12   1  23      108.80       74.97     55.43 o 
 -11   1  23       15.76       -4.90     51.37 o 
 -10   1  23       23.98        7.68     48.78 o 
  -9   1  23       57.62       92.95     40.48 o 
  -8   1  23       44.00       13.20     38.75 o 
  -7   1  23       72.39       58.31     47.66 o 
  -6   1  23        7.45      -19.08     63.73 o 
  -5   1  23       44.47       11.03     36.62 o 
  -4   1  23       33.84       10.82     38.62 o 
  -3   1  23        6.93      -21.09     35.61 o 
  -2   1  23      387.65      368.84     42.39 o 
  -1   1  23      142.26      141.55     26.30 o 
   0   1  23       17.11       -6.36     22.34 o 
   1   1  23      201.09      211.44     23.82 o 
   2   1  23      112.15      107.01     37.58 o 
   3   1  23       15.80       -3.16     29.68 o 
   4   1  23        6.86      -35.68     35.68 o 
   5   1  23        3.13        5.89     38.67 o 
   6   1  23       67.18       89.52     41.72 o 
 -12   2  23       42.60        8.11     55.61 o 
 -11   2  23        4.63        3.48     50.56 o 
 -10   2  23        1.32       18.48     43.88 o 
  -9   2  23        0.60       23.24     38.28 o 
  -8   2  23        2.91      -38.90     38.90 o 
  -7   2  23       66.45       31.71     38.57 o 
  -6   2  23        0.97      -28.81     38.41 o 
  -5   2  23        0.53      -30.15     30.15 o 
  -4   2  23        7.94        8.36     29.68 o 
  -3   2  23       64.04       56.67     29.91 o 
  -2   2  23      114.28      141.76     30.73 o 
  -1   2  23        3.83        1.42     26.06 o 
   0   2  23       34.78       36.47     25.66 o 
   1   2  23       80.02       98.88     26.21 o 
   2   2  23       50.04       48.14     26.37 o 
   3   2  23        4.42      -30.84     30.84 o 
   4   2  23        4.65      -11.50     31.46 o 
   5   2  23        4.16       34.87     34.51 o 
   6   2  23      133.96      116.91     36.44 o 
 -11   3  23       18.54       25.32     54.02 o 
 -10   3  23      172.35      132.92     51.61 o 
  -9   3  23        7.33      -23.89     40.09 o 
  -8   3  23       11.38      -34.29     39.50 o 
  -7   3  23      190.23      223.73     44.85 o 
  -6   3  23        2.85      -31.10     31.10 o 
  -5   3  23      279.33      310.04     35.38 o 
  -4   3  23       88.42       92.49     32.37 o 
  -3   3  23        9.49       -3.99     30.48 o 
  -2   3  23       79.54      106.71     31.24 o 
  -1   3  23      151.81      164.64     31.28 o 
   0   3  23       41.94       40.26     26.78 o 
   1   3  23       92.86      139.56     27.22 o 
   2   3  23       22.34      -10.72     27.40 o 
   3   3  23       18.79       32.32     31.98 o 
   4   3  23       11.77      -30.87     54.18 o 
   5   3  23        1.50      -40.36     40.36 o 
   6   3  23        8.46       -7.34     51.71 o 
 -10   4  23       27.58       58.60     49.41 o 
  -9   4  23       13.80       41.28     49.65 o 
  -8   4  23       58.10       12.34     34.11 o 
  -7   4  23        3.54       -5.96     33.99 o 
  -6   4  23       34.47       37.97     33.62 o 
  -5   4  23       90.99       97.21     33.26 o 
  -4   4  23      131.65      109.24     32.21 o 
  -3   4  23        0.53      -27.24     30.87 o 
  -2   4  23       14.50       71.10     32.16 o 
  -1   4  23       56.48       66.62     31.78 o 
   0   4  23       40.53      -20.52     27.81 o 
   1   4  23       12.88       41.01     30.49 o 
   2   4  23        3.47       26.94     31.66 o 
   3   4  23       14.37       -4.27     37.10 o 
   4   4  23       28.64      -30.56     41.13 o 
   5   4  23        0.44      -58.14     58.14 o 
  -9   5  23       71.39       71.02     51.62 o 
  -8   5  23       35.96       59.96     49.99 o 
  -7   5  23       78.83       43.40     39.90 o 
  -6   5  23        5.38       24.86     39.70 o 
  -5   5  23      124.75      117.18     39.23 o 
  -4   5  23       19.07       44.91     38.11 o 
  -3   5  23      138.95      178.24     40.25 o 
  -2   5  23        1.19      -14.86     35.73 o 
  -1   5  23        0.08       13.04     36.71 o 
   0   5  23       46.60      129.09     33.03 o 
   1   5  23      118.58      131.49     33.52 o 
   2   5  23       12.45      -13.65     42.18 o 
   3   5  23       92.92       81.43     42.84 o 
  -7   6  23       11.58      -41.14     48.41 o 
  -6   6  23       13.17      -47.35     47.35 o 
  -5   6  23        9.09      -26.16     46.63 o 
  -4   6  23       15.24      -37.12     37.62 o 
  -3   6  23      176.00      239.75     42.57 o 
  -2   6  23       25.01       16.79     44.59 o 
  -1   6  23       42.30       41.50     38.15 o 
   0   6  23       13.24       -8.22     38.13 o 
   1   6  23       30.92       40.25     38.25 o 
 -11   0  24       57.70      101.99     74.49 o 
 -10   0  24       13.47      -56.56     70.20 o 
  -9   0  24       33.19       94.35     52.61 o 
  -8   0  24      229.66      174.00     50.04 o 
  -7   0  24      160.01      164.02     52.07 o 
  -6   0  24       87.15       21.37     48.57 o 
  -5   0  24      214.54      118.53     53.03 o 
  -4   0  24      125.01      102.16     67.63 o 
  -3   0  24       36.66      -18.42     44.92 o 
  -2   0  24        2.03      -44.78     44.78 o 
  -1   0  24      825.48      917.90     62.27 o 
   0   0  24      191.46      209.18     45.04 o 
   1   0  24      121.76      141.51     41.58 o 
   2   0  24       36.19      -19.50     66.28 o 
   3   0  24      173.92      167.90     71.20 o 
   4   0  24      120.28       51.49     69.42 o 
   5   0  24      235.75      180.40     75.92 o 
 -11   1  24        0.61       -8.29     54.58 o 
 -10   1  24       19.90       62.29     51.96 o 
  -9   1  24      117.82      128.93     42.46 o 
  -8   1  24       61.38       55.75     56.69 o 
  -7   1  24        0.40      -39.41     39.41 o 
  -6   1  24       22.80       18.73     38.38 o 
  -5   1  24      163.50      136.69     39.14 o 
  -4   1  24      102.32      116.90     38.65 o 
  -3   1  24       58.51       12.82     37.17 o 
  -2   1  24      118.84      135.76     31.44 o 
  -1   1  24       24.71       18.99     26.68 o 
   0   1  24       10.82        2.02     25.74 o 
   1   1  24      141.15      113.36     26.25 o 
   2   1  24       63.50       91.88     37.90 o 
   3   1  24       99.59      117.82     39.13 o 
   4   1  24       86.35       82.79     39.64 o 
   5   1  24       19.02       -9.42     44.63 o 
 -10   2  24       34.16       45.87     50.84 o 
  -9   2  24       12.31       -7.38     49.82 o 
  -8   2  24       10.70      -38.97     38.97 o 
  -7   2  24      204.15      244.65     42.83 o 
  -6   2  24      632.05      591.13     48.11 o 
  -5   2  24        0.34       -6.12     37.30 o 
  -4   2  24       59.54       65.63     39.03 o 
  -3   2  24       14.17       -7.13     36.88 o 
  -2   2  24      199.71      258.03     33.19 o 
  -1   2  24      234.54      209.86     29.51 o 
   0   2  24      163.75      111.40     28.26 o 
   1   2  24        7.25      -26.51     26.51 o 
   2   2  24        2.51      -32.14     32.14 o 
   3   2  24       21.02       34.69     32.36 o 
   4   2  24      111.08       81.88     35.00 o 
   5   2  24       82.03       66.33     46.17 o 
 -10   3  24       15.93        8.52     53.56 o 
  -9   3  24       11.85      -48.38     48.38 o 
  -8   3  24        9.82        5.84     41.95 o 
  -7   3  24       58.94       17.97     40.53 o 
  -6   3  24       29.70       39.39     48.89 o 
  -5   3  24       86.91       31.92     33.57 o 
  -4   3  24       25.73      -14.00     33.22 o 
  -3   3  24       39.67       64.85     31.82 o 
  -2   3  24      152.11      144.09     32.67 o 
  -1   3  24       41.71        6.29     28.24 o 
   0   3  24       45.37       52.25     28.52 o 
   1   3  24      111.13      124.39     28.91 o 
   2   3  24      120.19       92.60     35.25 o 
   3   3  24       85.40       29.99     40.82 o 
   4   3  24       21.46      -18.11     39.70 o 
  -9   4  24        2.61      -18.50     51.40 o 
  -8   4  24       18.44        1.03     51.25 o 
  -7   4  24       13.67       -1.96     41.10 o 
  -6   4  24        1.25      -13.87     34.03 o 
  -5   4  24      127.28      146.13     35.23 o 
  -4   4  24       31.84      -16.15     32.71 o 
  -3   4  24       84.52       42.57     33.07 o 
  -2   4  24        2.50      -10.03     32.97 o 
  -1   4  24       24.66       -1.11     31.74 o 
   0   4  24       59.29       49.59     33.44 o 
   1   4  24      139.18      109.67     33.54 o 
   2   4  24        7.33      -13.82     40.68 o 
   3   4  24        1.89      -40.85     40.85 o 
  -7   5  24        3.55       17.91     50.56 o 
  -6   5  24        5.45        5.26     47.61 o 
  -5   5  24        0.07       35.78     41.59 o 
  -4   5  24       35.92       51.03     40.87 o 
  -3   5  24       34.03       28.38     39.06 o 
  -2   5  24       29.67       42.63     39.66 o 
  -1   5  24        1.41      -37.37     37.37 o 
   0   5  24        1.34      -33.69     33.69 o 
   1   5  24       35.08       32.87     34.28 o 
 -10   1  25       92.96       94.53     54.58 o 
  -9   1  25       40.86       27.10     51.12 o 
  -8   1  25       16.34      -37.89     50.99 o 
  -7   1  25        4.60      -41.56     41.56 o 
  -6   1  25       22.43       62.66     41.16 o 
  -5   1  25      123.45      174.82     73.72 o 
  -4   1  25       36.13       31.28     34.08 o 
  -3   1  25      212.48      153.15     34.66 o 
  -2   1  25      128.05      145.33     34.30 o 
  -1   1  25      151.54      111.43     33.18 o 
   0   1  25       12.78      -29.61     29.61 o 
   1   1  25        3.48      -14.81     29.07 o 
   2   1  25       10.05       -2.81     48.96 o 
   3   1  25       41.94       33.79     47.10 o 
   4   1  25      144.21      108.00     51.96 o 
  -9   2  25        3.79       26.60     52.69 o 
  -8   2  25        0.92        8.76     51.27 o 
  -7   2  25        4.41       -2.56     39.68 o 
  -6   2  25        0.51      -40.81     40.81 o 
  -5   2  25        0.31      -38.08     39.67 o 
  -4   2  25        3.78      -14.77     38.71 o 
  -3   2  25       56.28       48.79     37.83 o 
  -2   2  25        4.98       36.23     31.99 o 
  -1   2  25       32.37       34.76     32.14 o 
   0   2  25       11.56        6.11     32.17 o 
   1   2  25       25.08       26.01     40.42 o 
   2   2  25       17.76      -14.34     40.38 o 
   3   2  25        3.06      -17.74     43.10 o 
  -8   3  25        7.43      -52.66     52.86 o 
  -7   3  25       29.24       16.80     50.87 o 
  -6   3  25        1.34        3.36     41.30 o 
  -5   3  25       57.64       36.99     41.31 o 
  -4   3  25       36.66       41.67     39.74 o 
  -3   3  25      111.12       69.11     46.18 o 
  -2   3  25       18.84      -16.60     33.34 o 
  -1   3  25       76.57       45.52     30.00 o 
   0   3  25        2.74       23.19     29.86 o 
   1   3  25        3.00       -9.70     34.90 o 
   2   3  25      118.99      134.17     36.87 o 
  -7   4  25       50.40        6.57     50.69 o 
  -6   4  25        0.04       -0.09     51.99 o 
  -5   4  25       69.72       63.58     36.77 o 
  -4   4  25        5.01      -33.96     33.96 o 
  -3   4  25        0.31      -17.32     34.98 o 
  -2   4  25       12.54       -2.56     34.33 o 
  -1   4  25       33.98       18.59     34.04 o 
   0   4  25        2.11       10.22     33.45 o 
   1   4  25        5.40       27.63     43.13 o 
  -3   5  25        0.80      -50.46     50.46 o 
  -8   0  26       49.36       51.28     75.27 o 
  -7   0  26        6.04       96.34     74.35 o 
  -6   0  26      163.25       71.28     52.57 o 
  -5   0  26      321.10      372.04     56.73 o 
  -4   0  26      225.80      158.25     50.73 o 
  -3   0  26      161.82       88.80     51.57 o 
  -2   0  26       67.51        5.89     46.83 o 
  -1   0  26       14.79       -1.19     44.41 o 
   0   0  26       10.55      -44.54     44.54 o 
   1   0  26        7.73      -22.71     73.56 o 
   2   0  26        0.34       15.07     70.70 o 
  -8   1  26       81.61      142.48     55.35 o 
  -7   1  26       24.35      -24.50     52.77 o 
  -6   1  26       70.51       27.69     36.94 o 
  -5   1  26       45.90      -10.64     36.34 o 
  -4   1  26        0.51      -35.67     35.67 o 
  -3   1  26        3.12      -34.88     34.88 o 
  -2   1  26       61.96       88.85     34.41 o 
  -1   1  26       16.64       -5.25     32.21 o 
   0   1  26       28.01        3.92     32.56 o 
   1   1  26       62.36       21.03     52.32 o 
   2   1  26        5.82      -42.45     51.53 o 
  -7   2  26       11.62      -46.32     51.77 o 
  -6   2  26       38.00       29.22     54.29 o 
  -5   2  26      109.53       -1.59     43.01 o 
  -4   2  26       18.65       21.97     40.91 o 
  -3   2  26       79.33      124.04     42.92 o 
  -2   2  26        0.99        0.71     38.80 o 
  -1   2  26        0.69      -34.77     40.92 o 
   0   2  26       25.01       18.23     34.19 o 
   1   2  26       17.43        3.00     74.31 o 
  -6   3  26        6.26      -11.00     53.77 o 
  -5   3  26        1.91       65.07     53.28 o 
  -4   3  26        2.02        9.61     41.67 o 
  -3   3  26       33.88       35.69     41.56 o 
  -2   3  26      109.07       52.89     35.85 o 
  -1   3  26        8.62       23.54     35.66 o 
   0   3  26        1.43      -18.13     38.89 o 
  -4   1  27       21.77      -35.65     35.65 o 
  -3   1  27        9.65      -23.66     35.95 o 
  -2   1  27       25.82       25.76     36.99 o 
                                                 
